# Supplementary material for: 4-Methyl-N-(3-methyl­phen­yl)pyridin-2-amine
Source: Acta Crystallogr Sect E Struct Rep Online. 2011 Oct 29;67(Pt 11):o3078. doi: 10.1107/S1600536811044059 (PMC3247467; doi:10.1107/S1600536811044059)
Supplement: Supplementary file 1 [file e-67-o3078-sup1.cif]

##############################################################################
#                                                                            #
# This CIF contains the data in a paper accepted for publication in          #
# Acta Crystallographica Section E. It conforms to the requirements of       #
# Notes for Authors for Acta Crystallographica Section E, and has been       #
# peer reviewed under the auspices of the IUCr Commission on Journals.       #
#                                                                            #
# Full details of the Crystallographic Information File format               #
# are given in the paper "The Crystallographic Information File (CIF):       #
# a New Standard Archive File for Crystallography" by S. R. Hall, F. H.      #
# Allen and I. D. Brown [Acta Cryst. (1991), A47, 655-685].                  #
#                                                                            #
# The current version of the core CIF dictionary is obtainable from          #
# ftp://ftp.iucr.org/pub/cif_core.dic.                                       #
#                                                                            #
# Software is freely available for graphical display of the structure(s)     #
# in this CIF. For information consult the CIF software page                 #
# http://www.iucr.org/resources/cif/software.                                #
#                                                                            #
# This file may be used for bona fide research purposes within the           #
# scientific community so long as proper attribution is given to the journal # 
# article from which it was obtained.                                        #
#                                                                            #
##############################################################################
data_global
_audit_creation_method     SHELXL-97
_journal_date_recd_electronic     2011-10-24
_journal_date_accepted     2011-10-24
_journal_name_full     'Acta Crystallographica, Section E'
_journal_year     2011
_journal_volume     67
_journal_issue     11
_journal_page_first     o3078
_journal_page_last     o3078
_journal_paper_category     QO
_journal_coeditor_code     HG5117
_publ_contact_author_name     ' Edward RT Tiekink '
_publ_contact_author_address
;
Department of Chemistry, University of Malaya,
50603 Kuala Lumpur, Malaysia
;
_publ_contact_author_email
;
edward.tiekink@gmail.com
;
_publ_contact_author_fax     ' +60 3 7967 4193 '
_publ_contact_author_phone     ' +60 3 7967 6775 '
_publ_section_title
;
4-Methyl-<i>N</i>-(3-methylphenyl)pyridin-2-amine
;
loop_
    _publ_author_name
    _publ_author_footnote
    _publ_author_address
    'Zainal Abidin Fairuz' .
;
Department of Chemistry
University of Malaya
50603 Kuala Lumpur
Malaysia
;
    'Aiyub, Zaharah' .
;
Department of Chemistry
University of Malaya
50603 Kuala Lumpur
Malaysia
;
    'Abdullah, Zanariah'
;
Additional correspondence author, e-mail: zana@um.edu.my.
;
;
Department of Chemistry
University of Malaya
50603 Kuala Lumpur
Malaysia
;
    'Ng, Seik Weng' .
;
Department of Chemistry, University of Malaya,
50603 Kuala Lumpur, Malaysia and Chemistry Department,
Faculty of Science, King Abdulaziz University, PO Box 80203 Jeddah, Saudi Arabia
;
    'Tiekink, Edward R. T.' .
;
Department of Chemistry
University of Malaya
50603 Kuala Lumpur
Malaysia
;
data_I
_chemical_name_systematic
;
4-Methyl-<i>N</i>-(3-methylphenyl)pyridin-2-amine
;
_chemical_name_common     N-(4-Methyl-2-pyridyl)-m-toluidine
_chemical_formula_moiety     'C13 H14 N2'
_chemical_formula_sum     'C13 H14 N2'
_chemical_formula_iupac     'C13 H14 N2'
_chemical_formula_weight     198.26
_chemical_melting_point     ?
_symmetry_cell_setting     triclinic
_symmetry_space_group_name_H-M     'P -1'
_symmetry_space_group_name_Hall     '-P 1'
loop_
    _symmetry_equiv_pos_as_xyz
    'x, y, z'
    '-x, -y, -z'
_cell_length_a     7.1802(9)
_cell_length_b     7.6509(10)
_cell_length_c     10.8120(14)
_cell_angle_alpha     106.957(2)
_cell_angle_beta     91.859(2)
_cell_angle_gamma     95.720(2)
_cell_volume     564.12(13)
_cell_formula_units_Z     2
_cell_measurement_reflns_used     1537
_cell_measurement_theta_min     2.801
_cell_measurement_theta_max     24.178
_cell_measurement_temperature     293(2)
_exptl_crystal_description     Prism
_exptl_crystal_colour     colourless
_exptl_crystal_size_max     0.20
_exptl_crystal_size_mid     0.18
_exptl_crystal_size_min     0.10
_exptl_crystal_density_diffrn     1.167
_exptl_crystal_density_meas     ?
_exptl_crystal_density_method     'not measured'
_exptl_crystal_F_000     212
_exptl_absorpt_coefficient_mu     0.070
_exptl_absorpt_correction_type     multi-scan
_exptl_absorpt_process_details     '(SADABS; Sheldrick, 1996)'
_exptl_absorpt_correction_T_min     0.9861
_exptl_absorpt_correction_T_max     0.9930
_diffrn_ambient_temperature     293(2)
_diffrn_radiation_type     MoK\a
_diffrn_radiation_wavelength     0.71073
_diffrn_radiation_source     'fine-focus sealed tube'
_diffrn_radiation_monochromator     graphite
_diffrn_measurement_device_type     'Bruker SMART APEX'
_diffrn_measurement_method     '\w scans'
_diffrn_detector_area_resol_mean     ?
_diffrn_reflns_number     7262
_diffrn_reflns_av_R_equivalents     0.0290
_diffrn_reflns_av_sigmaI/netI     0.0361
_diffrn_reflns_theta_min     1.97
_diffrn_reflns_theta_max     27.49
_diffrn_reflns_theta_full     27.49
_diffrn_measured_fraction_theta_max     0.995
_diffrn_measured_fraction_theta_full     0.995
_diffrn_reflns_limit_h_min     -8
_diffrn_reflns_limit_h_max     9
_diffrn_reflns_limit_k_min     -9
_diffrn_reflns_limit_k_max     9
_diffrn_reflns_limit_l_min     -12
_diffrn_reflns_limit_l_max     14
_diffrn_standards_number     0
_diffrn_standards_interval_count     0
_diffrn_standards_interval_time     0
_diffrn_standards_decay_%     0
_reflns_number_total     2581
_reflns_number_gt     1694
_reflns_threshold_expression     I>2\s(I)
_refine_ls_structure_factor_coef     Fsqd
_refine_ls_matrix_type     full
_refine_ls_R_factor_all     0.0832
_refine_ls_R_factor_gt     0.0530
_refine_ls_wR_factor_gt     0.1426
_refine_ls_wR_factor_ref     0.1679
_refine_ls_goodness_of_fit_ref     1.016
_refine_ls_restrained_S_all     1.016
_refine_ls_number_reflns     2581
_refine_ls_number_parameters     142
_refine_ls_number_restraints     1
_refine_ls_hydrogen_treatment     mixed
_refine_ls_weighting_scheme     calc
_refine_ls_weighting_details
         'calc w=1/[\s^2^(Fo^2^)+(0.0822P)^2^+0.1088P] where P=(Fo^2^+2Fc^2^)/3'
_atom_sites_solution_hydrogens     geom
_atom_sites_solution_primary     direct
_atom_sites_solution_secondary     difmap
_refine_ls_shift/su_max     0.000
_refine_ls_shift/su_mean     0.000
_refine_diff_density_max     0.235
_refine_diff_density_min     -0.193
_refine_ls_extinction_method     none
_refine_ls_extinction_coef     ?
loop_
    _atom_type_symbol
    _atom_type_description
    _atom_type_scat_dispersion_real
    _atom_type_scat_dispersion_imag
    _atom_type_scat_source
    'C' 'C' 0.0033 0.0016
                         'International Tables Vol C Tables 4.2.6.8 and 6.1.1.4'
    'H' 'H' 0.0000 0.0000
                         'International Tables Vol C Tables 4.2.6.8 and 6.1.1.4'
    'N' 'N' 0.0061 0.0033
                         'International Tables Vol C Tables 4.2.6.8 and 6.1.1.4'
_computing_data_collection     'APEX2 (Bruker, 2009)'
_computing_cell_refinement     'SAINT (Bruker, 2009)'
_computing_data_reduction     'SAINT (Bruker, 2009)'
_computing_structure_solution     'SHELXS97 (Sheldrick, 2008)'
_computing_structure_refinement     'SHELXL97 (Sheldrick, 2008)'
_computing_molecular_graphics
;
ORTEP-3 (Farrugia, 1997) and DIAMOND (Brandenburg, 2006)
;
_computing_publication_material     'publCIF (Westrip, 2010)'
loop_
    _atom_site_type_symbol
    _atom_site_label
    _atom_site_fract_x
    _atom_site_fract_y
    _atom_site_fract_z
    _atom_site_U_iso_or_equiv
    _atom_site_adp_type
    _atom_site_calc_flag
    _atom_site_refinement_flags
    _atom_site_occupancy
    _atom_site_symmetry_multiplicity
    _atom_site_disorder_assembly
    _atom_site_disorder_group
    N N1 0.6599(2) 0.6400(2) 0.64600(14) 0.0512(4) Uani d D 1 1 . .
    H H1n 0.561(2) 0.563(2) 0.6173(18) 0.061(6) Uiso d D 1 1 . .
    N N2 0.7026(2) 0.6004(2) 0.43224(13) 0.0445(4) Uani d . 1 1 . .
    C C1 0.7759(2) 0.6687(2) 0.55430(15) 0.0384(4) Uani d . 1 1 . .
    C C2 0.9589(2) 0.7569(2) 0.58388(16) 0.0424(4) Uani d . 1 1 . .
    H H2 1.0056 0.8030 0.6698 0.051 Uiso calc R 1 1 . .
    C C3 1.0702(3) 0.7759(2) 0.48638(18) 0.0452(4) Uani d . 1 1 . .
    C C4 0.9924(3) 0.7063(3) 0.35997(18) 0.0537(5) Uani d . 1 1 . .
    H H4 1.0613 0.7182 0.2909 0.064 Uiso calc R 1 1 . .
    C C5 0.8129(3) 0.6199(3) 0.33856(17) 0.0530(5) Uani d . 1 1 . .
    H H5 0.7643 0.5716 0.2532 0.064 Uiso calc R 1 1 . .
    C C6 1.2683(3) 0.8666(3) 0.5154(2) 0.0616(6) Uani d . 1 1 . .
    H H6A 1.3222 0.8406 0.5897 0.092 Uiso calc R 1 1 . .
    H H6B 1.2691 0.9972 0.5331 0.092 Uiso calc R 1 1 . .
    H H6C 1.3405 0.8202 0.4422 0.092 Uiso calc R 1 1 . .
    C C7 0.6915(2) 0.7151(2) 0.78132(15) 0.0408(4) Uani d . 1 1 . .
    C C8 0.6745(3) 0.6003(3) 0.85864(17) 0.0483(5) Uani d . 1 1 . .
    H H8 0.6491 0.4739 0.8210 0.058 Uiso calc R 1 1 . .
    C C9 0.6951(3) 0.6721(3) 0.99134(19) 0.0592(5) Uani d . 1 1 . .
    H H9 0.6829 0.5941 1.0431 0.071 Uiso calc R 1 1 . .
    C C10 0.7336(3) 0.8593(3) 1.04803(18) 0.0580(5) Uani d . 1 1 . .
    H H10 0.7490 0.9063 1.1378 0.070 Uiso calc R 1 1 . .
    C C11 0.7494(2) 0.9777(3) 0.97289(18) 0.0488(5) Uani d . 1 1 . .
    C C12 0.7282(2) 0.9038(2) 0.83984(17) 0.0460(4) Uani d . 1 1 . .
    H H12 0.7386 0.9821 0.7881 0.055 Uiso calc R 1 1 . .
    C C13 0.7845(3) 1.1821(3) 1.0352(2) 0.0708(7) Uani d . 1 1 . .
    H H13A 0.7804 1.2436 0.9696 0.106 Uiso calc R 1 1 . .
    H H13B 0.9056 1.2125 1.0811 0.106 Uiso calc R 1 1 . .
    H H13C 0.6897 1.2207 1.0947 0.106 Uiso calc R 1 1 . .
loop_
    _atom_site_aniso_label
    _atom_site_aniso_U_11
    _atom_site_aniso_U_22
    _atom_site_aniso_U_33
    _atom_site_aniso_U_12
    _atom_site_aniso_U_13
    _atom_site_aniso_U_23
    N1 0.0469(9) 0.0642(10) 0.0337(8) -0.0178(8) -0.0010(7) 0.0089(7)
    N2 0.0478(9) 0.0479(8) 0.0344(8) -0.0035(6) -0.0010(6) 0.0105(6)
    C1 0.0425(9) 0.0371(8) 0.0336(9) -0.0011(7) 0.0002(7) 0.0094(6)
    C2 0.0412(10) 0.0439(9) 0.0389(9) -0.0001(7) -0.0010(7) 0.0094(7)
    C3 0.0429(10) 0.0388(8) 0.0555(11) 0.0066(7) 0.0092(8) 0.0151(8)
    C4 0.0577(12) 0.0583(11) 0.0470(11) 0.0047(9) 0.0167(9) 0.0178(9)
    C5 0.0619(13) 0.0587(11) 0.0353(9) 0.0010(9) 0.0038(9) 0.0109(8)
    C6 0.0429(11) 0.0623(12) 0.0786(15) -0.0001(9) 0.0112(10) 0.0204(11)
    C7 0.0333(9) 0.0509(10) 0.0349(9) -0.0009(7) 0.0007(7) 0.0094(7)
    C8 0.0512(11) 0.0478(10) 0.0446(10) -0.0004(8) 0.0034(8) 0.0135(8)
    C9 0.0670(14) 0.0693(13) 0.0443(11) 0.0016(10) 0.0031(9) 0.0237(10)
    C10 0.0566(12) 0.0755(14) 0.0339(9) 0.0037(10) 0.0018(8) 0.0050(9)
    C11 0.0356(9) 0.0530(10) 0.0483(11) 0.0067(8) -0.0004(8) 0.0001(8)
    C12 0.0434(10) 0.0478(10) 0.0466(10) 0.0020(7) -0.0014(8) 0.0153(8)
    C13 0.0576(13) 0.0582(12) 0.0774(15) 0.0090(10) -0.0050(11) -0.0096(11)
loop_
    _geom_bond_atom_site_label_1
    _geom_bond_atom_site_label_2
    _geom_bond_site_symmetry_2
    _geom_bond_distance
    _geom_bond_publ_flag
    N1 C1 . 1.367(2) ?
    N1 C7 . 1.409(2) ?
    N1 H1n . 0.865(10) ?
    N2 C1 . 1.338(2) ?
    N2 C5 . 1.339(2) ?
    C1 C2 . 1.398(2) ?
    C2 C3 . 1.375(2) ?
    C2 H2 . 0.9300 ?
    C3 C4 . 1.389(3) ?
    C3 C6 . 1.500(3) ?
    C4 C5 . 1.368(3) ?
    C4 H4 . 0.9300 ?
    C5 H5 . 0.9300 ?
    C6 H6A . 0.9600 ?
    C6 H6B . 0.9600 ?
    C6 H6C . 0.9600 ?
    C7 C8 . 1.378(2) ?
    C7 C12 . 1.391(2) ?
    C8 C9 . 1.376(3) ?
    C8 H8 . 0.9300 ?
    C9 C10 . 1.378(3) ?
    C9 H9 . 0.9300 ?
    C10 C11 . 1.382(3) ?
    C10 H10 . 0.9300 ?
    C11 C12 . 1.381(2) ?
    C11 C13 . 1.503(3) ?
    C12 H12 . 0.9300 ?
    C13 H13A . 0.9600 ?
    C13 H13B . 0.9600 ?
    C13 H13C . 0.9600 ?
loop_
    _geom_angle_atom_site_label_1
    _geom_angle_atom_site_label_2
    _geom_angle_atom_site_label_3
    _geom_angle_site_symmetry_1
    _geom_angle_site_symmetry_3
    _geom_angle
    _geom_angle_publ_flag
    C1 N1 C7 . . 126.61(15) ?
    C1 N1 H1n . . 115.9(14) ?
    C7 N1 H1n . . 117.4(14) ?
    C1 N2 C5 . . 116.93(15) ?
    N2 C1 N1 . . 114.66(15) ?
    N2 C1 C2 . . 122.02(15) ?
    N1 C1 C2 . . 123.28(15) ?
    C3 C2 C1 . . 120.26(16) ?
    C3 C2 H2 . . 119.9 ?
    C1 C2 H2 . . 119.9 ?
    C2 C3 C4 . . 117.35(17) ?
    C2 C3 C6 . . 121.26(18) ?
    C4 C3 C6 . . 121.38(17) ?
    C5 C4 C3 . . 119.02(17) ?
    C5 C4 H4 . . 120.5 ?
    C3 C4 H4 . . 120.5 ?
    N2 C5 C4 . . 124.40(17) ?
    N2 C5 H5 . . 117.8 ?
    C4 C5 H5 . . 117.8 ?
    C3 C6 H6A . . 109.5 ?
    C3 C6 H6B . . 109.5 ?
    H6A C6 H6B . . 109.5 ?
    C3 C6 H6C . . 109.5 ?
    H6A C6 H6C . . 109.5 ?
    H6B C6 H6C . . 109.5 ?
    C8 C7 C12 . . 118.87(16) ?
    C8 C7 N1 . . 119.37(16) ?
    C12 C7 N1 . . 121.64(16) ?
    C7 C8 C9 . . 120.19(17) ?
    C7 C8 H8 . . 119.9 ?
    C9 C8 H8 . . 119.9 ?
    C8 C9 C10 . . 120.34(19) ?
    C8 C9 H9 . . 119.8 ?
    C10 C9 H9 . . 119.8 ?
    C9 C10 C11 . . 120.69(18) ?
    C9 C10 H10 . . 119.7 ?
    C11 C10 H10 . . 119.7 ?
    C12 C11 C10 . . 118.37(17) ?
    C12 C11 C13 . . 121.09(19) ?
    C10 C11 C13 . . 120.52(18) ?
    C11 C12 C7 . . 121.52(17) ?
    C11 C12 H12 . . 119.2 ?
    C7 C12 H12 . . 119.2 ?
    C11 C13 H13A . . 109.5 ?
    C11 C13 H13B . . 109.5 ?
    H13A C13 H13B . . 109.5 ?
    C11 C13 H13C . . 109.5 ?
    H13A C13 H13C . . 109.5 ?
    H13B C13 H13C . . 109.5 ?
loop_
    _geom_torsion_atom_site_label_1
    _geom_torsion_atom_site_label_2
    _geom_torsion_atom_site_label_3
    _geom_torsion_atom_site_label_4
    _geom_torsion_site_symmetry_1
    _geom_torsion_site_symmetry_2
    _geom_torsion_site_symmetry_3
    _geom_torsion_site_symmetry_4
    _geom_torsion
    _geom_torsion_publ_flag
    C5 N2 C1 N1 . . . . -177.95(16) ?
    C5 N2 C1 C2 . . . . 0.1(2) ?
    C7 N1 C1 N2 . . . . -171.86(17) ?
    C7 N1 C1 C2 . . . . 10.1(3) ?
    N2 C1 C2 C3 . . . . 0.0(3) ?
    N1 C1 C2 C3 . . . . 177.81(16) ?
    C1 C2 C3 C4 . . . . 0.7(3) ?
    C1 C2 C3 C6 . . . . -178.78(16) ?
    C2 C3 C4 C5 . . . . -1.4(3) ?
    C6 C3 C4 C5 . . . . 178.08(18) ?
    C1 N2 C5 C4 . . . . -0.9(3) ?
    C3 C4 C5 N2 . . . . 1.6(3) ?
    C1 N1 C7 C8 . . . . -129.1(2) ?
    C1 N1 C7 C12 . . . . 54.9(3) ?
    C12 C7 C8 C9 . . . . -0.5(3) ?
    N1 C7 C8 C9 . . . . -176.57(17) ?
    C7 C8 C9 C10 . . . . -0.3(3) ?
    C8 C9 C10 C11 . . . . 0.9(3) ?
    C9 C10 C11 C12 . . . . -0.8(3) ?
    C9 C10 C11 C13 . . . . 177.77(19) ?
    C10 C11 C12 C7 . . . . 0.0(3) ?
    C13 C11 C12 C7 . . . . -178.52(17) ?
    C8 C7 C12 C11 . . . . 0.6(3) ?
    N1 C7 C12 C11 . . . . 176.60(16) ?
loop_
    _geom_hbond_atom_site_label_D
    _geom_hbond_atom_site_label_H
    _geom_hbond_atom_site_label_A
    _geom_hbond_site_symmetry_A
    _geom_hbond_distance_DH
    _geom_hbond_distance_HA
    _geom_hbond_distance_DA
    _geom_hbond_angle_DHA
    N1 H1n N2 2_666 0.865(10) 2.120(10) 2.978(2) 171.6(19)
    C6 H6b Cg1 2_776 0.96 2.73 3.624(3) 155
    C13 H13b Cg2 2_777 0.96 2.74 3.612(2) 151
    C13 H13c Cg2 2_677 0.96 2.88 3.642(2) 137
