# Supplementary material for: 4-Methyl-N-(3-methyl­phen­yl)pyridin-2-amine
Source: Acta Crystallogr Sect E Struct Rep Online. 2011 Oct 29;67(Pt 11):o3078. doi: 10.1107/S1600536811044059 (PMC3247467; doi:10.1107/S1600536811044059)
Supplement: Supplementary file 2 [file e-67-o3078-Isup2.hkl]

# 
# h,k,l, Fc-squared, Fo-squared, sigma(Fo-squared) and status flag 
# 
data_I
_shelx_title '  P-1' 
_shelx_refln_list_code          4 
_shelx_F_calc_maximum       71.82 
_exptl_crystal_F_000       212.00 
_reflns_d_resolution_high  0.7699 
 
loop_ 
 _symmetry_equiv_pos_as_xyz 
 'x, y, z' 
 '-x, -y, -z' 
 
_cell_length_a     7.1802 
_cell_length_b     7.6509 
_cell_length_c    10.8120 
_cell_angle_alpha 106.957 
_cell_angle_beta   91.859 
_cell_angle_gamma  95.720 
 
_shelx_F_squared_multiplier     1.000 
 
loop_ 
 _refln_index_h 
 _refln_index_k 
 _refln_index_l 
 _refln_F_squared_calc 
 _refln_F_squared_meas 
 _refln_F_squared_sigma 
 _refln_observed_status 
   1   0   0      131.93      116.68      1.77 o 
   2   0   0     4818.04     4213.66     58.02 o 
   3   0   0     1559.29     1607.82     25.45 o 
   4   0   0      645.83      662.87      9.41 o 
   5   0   0       76.15       75.95      1.63 o 
   6   0   0        0.59       -0.14      0.32 o 
   7   0   0        1.01        0.59      0.89 o 
   8   0   0        3.83        2.12      1.32 o 
   9   0   0        0.08       -1.00      0.96 o 
  -9   1   0        5.27        5.13      1.66 o 
  -8   1   0       36.62       32.76      3.23 o 
  -7   1   0       45.51       46.04      3.05 o 
  -6   1   0      173.42      171.81      3.02 o 
  -5   1   0        1.49        2.43      0.37 o 
  -4   1   0      606.88      611.90      8.74 o 
  -3   1   0      598.28      599.73      8.45 o 
  -2   1   0      879.07      894.27     12.31 o 
  -1   1   0     2935.02     2596.55     35.74 o 
   0   1   0       86.22       81.84      1.27 o 
   1   1   0     1232.72     1156.04     16.06 o 
   2   1   0      291.56      285.35      4.13 o 
   3   1   0       24.92       31.55      0.82 o 
   4   1   0        0.55        0.13      0.23 o 
   5   1   0        4.76        3.30      0.40 o 
   6   1   0       60.31       58.88      1.75 o 
   7   1   0       13.60       11.88      1.92 o 
   8   1   0        8.21        9.04      1.94 o 
   9   1   0        4.70        6.58      1.87 o 
  -9   2   0        3.77        2.63      1.44 o 
  -8   2   0       31.65       33.29      3.24 o 
  -7   2   0       12.01        8.02      1.09 o 
  -6   2   0       12.86       16.57      0.85 o 
  -5   2   0       12.71       11.93      0.77 o 
  -4   2   0       92.95       83.08      2.51 o 
  -3   2   0        9.52        6.25      0.63 o 
  -2   2   0        2.69        6.25      0.49 o 
  -1   2   0     5158.76     4681.47     90.83 o 
   0   2   0     1103.05     1034.09     16.50 o 
   1   2   0      518.38      474.46      6.73 o 
   2   2   0      571.97      616.59      8.70 o 
   3   2   0      274.75      296.26      4.47 o 
   4   2   0       26.52       31.97      0.90 o 
   5   2   0       39.06       38.33      1.31 o 
   6   2   0        1.77        2.80      0.55 o 
   7   2   0       49.72       52.37      3.50 o 
   8   2   0        0.04       -1.41      0.94 o 
  -9   3   0        1.45        2.94      1.36 o 
  -8   3   0        2.92        4.03      0.97 o 
  -7   3   0        0.81        0.13      0.60 o 
  -6   3   0        8.78        9.50      0.68 o 
  -5   3   0        0.27       -0.01      0.27 o 
  -4   3   0       13.99       14.92      0.72 o 
  -3   3   0        0.35       -0.34      0.23 o 
  -2   3   0      141.42      135.66      2.31 o 
  -1   3   0      539.64      502.72      7.24 o 
   0   3   0      273.13      298.49      4.48 o 
   1   3   0      859.65      875.46     12.28 o 
   2   3   0       15.27       22.06      0.74 o 
   3   3   0      221.61      223.43      3.58 o 
   4   3   0        9.53        9.20      0.61 o 
   5   3   0        0.17        0.24      0.45 o 
   6   3   0       48.37       46.93      1.63 o 
   7   3   0        0.01        0.37      1.09 o 
   8   3   0        0.24        0.40      1.31 o 
  -8   4   0        1.27        0.19      0.73 o 
  -7   4   0        7.58        6.20      3.26 o 
  -6   4   0        0.04       -0.11      0.36 o 
  -5   4   0       49.59       48.26      1.35 o 
  -4   4   0        0.32        0.24      0.33 o 
  -3   4   0       63.17       56.94      1.35 o 
  -2   4   0      520.63      513.08      7.56 o 
  -1   4   0      812.00      801.71     13.35 o 
   0   4   0      163.61      148.15      2.60 o 
   1   4   0        3.94        5.00      0.47 o 
   2   4   0      371.95      379.97      5.80 o 
   3   4   0       11.30       14.42      0.75 o 
   4   4   0        3.72        5.47      0.93 o 
   5   4   0        0.04       -0.09      0.43 o 
   6   4   0       10.34        7.63      0.87 o 
   7   4   0        0.12        1.09      1.12 o 
  -8   5   0        0.06        0.04      0.78 o 
  -7   5   0       11.03       11.91      1.40 o 
  -6   5   0        0.43        0.10      0.45 o 
  -5   5   0        6.81        6.36      0.64 o 
  -4   5   0        7.06        8.78      0.70 o 
  -3   5   0        7.29        8.26      0.65 o 
  -2   5   0        2.70        2.01      0.41 o 
  -1   5   0        8.10       11.94      0.72 o 
   0   5   0       24.41       26.13      0.94 o 
   1   5   0       12.12       17.66      1.02 o 
   2   5   0        7.64        9.66      0.68 o 
   3   5   0        0.67        0.89      0.42 o 
   4   5   0        9.74        6.35      0.79 o 
   5   5   0       10.41        9.92      0.96 o 
   6   5   0        1.75        2.02      0.65 o 
   7   5   0        3.71        9.36      2.01 o 
  -7   6   0        1.46        1.29      1.31 o 
  -6   6   0        1.51        1.47      0.61 o 
  -5   6   0        2.59        2.98      0.56 o 
  -4   6   0        0.54        1.79      0.49 o 
  -3   6   0       34.89       37.07      1.91 o 
  -2   6   0       48.26       47.75      1.44 o 
  -1   6   0        0.11        0.39      0.55 o 
   0   6   0        0.37        0.72      0.41 o 
   1   6   0       18.79       18.77      1.02 o 
   2   6   0        4.86        5.48      0.62 o 
   3   6   0        3.35        4.05      0.72 o 
   4   6   0        2.15        2.23      0.67 o 
   5   6   0       19.36       17.15      1.79 o 
   6   6   0        1.13        1.33      0.64 o 
  -7   7   0        0.16        1.10      1.16 o 
  -6   7   0        0.55        0.36      0.70 o 
  -5   7   0        0.03        0.29      0.49 o 
  -4   7   0        0.86        0.45      0.54 o 
  -3   7   0        4.94        5.00      0.66 o 
  -2   7   0        0.88        1.48      0.52 o 
  -1   7   0       15.67       14.91      0.97 o 
   0   7   0        0.19       -0.11      0.58 o 
   1   7   0        1.30        1.32      0.50 o 
   2   7   0        7.38        4.86      0.87 o 
   3   7   0        2.64        1.74      0.70 o 
   4   7   0       16.99       14.89      1.29 o 
   5   7   0        3.40        4.13      1.17 o 
  -5   8   0        1.59        2.07      0.65 o 
  -4   8   0        6.57        6.07      0.80 o 
  -3   8   0        4.52        4.56      0.76 o 
  -2   8   0        0.51        0.27      0.48 o 
  -1   8   0        2.83        4.09      0.67 o 
   0   8   0        5.28        5.22      0.73 o 
   1   8   0        0.64        0.60      0.49 o 
   2   8   0        0.03        0.13      0.56 o 
   3   8   0        0.60       -0.16      0.56 o 
   4   8   0        4.66        5.33      0.97 o 
  -3   9   0        0.04        0.18      0.56 o 
  -2   9   0        2.71        3.95      0.75 o 
  -1   9   0        0.96        0.61      0.58 o 
   0   9   0        0.22       -0.27      0.54 o 
   1   9   0        1.82        1.14      0.69 o 
  -2  -9   1        2.68        3.31      0.83 o 
  -1  -9   1        0.66        0.54      0.63 o 
   0  -9   1        1.95        2.47      0.67 o 
   1  -9   1        0.01        0.12      0.52 o 
   2  -9   1        0.00       -0.73      0.49 o 
   3  -9   1        0.13        0.09      0.56 o 
   4  -9   1        0.05       -0.75      0.50 o 
  -4  -8   1        1.83        0.91      0.71 o 
  -3  -8   1        1.92        2.49      0.73 o 
  -2  -8   1        0.05        0.36      0.60 o 
  -1  -8   1        7.17        6.75      0.94 o 
   0  -8   1       11.45       14.26      1.05 o 
   1  -8   1        0.55       -0.22      0.47 o 
   2  -8   1        0.19        0.49      0.51 o 
   3  -8   1        9.95        7.67      0.83 o 
   4  -8   1       13.12       12.84      1.02 o 
   5  -8   1        0.51       -0.08      0.60 o 
   6  -8   1        0.22        0.45      0.85 o 
  -5  -7   1        0.42        0.40      0.60 o 
  -4  -7   1        9.17        8.91      1.03 o 
  -3  -7   1       12.66       11.37      1.50 o 
  -2  -7   1        0.10        0.76      0.57 o 
  -1  -7   1        1.99        0.78      0.45 o 
   0  -7   1        3.82        2.94      0.58 o 
   1  -7   1        0.40       -0.15      0.40 o 
   2  -7   1        5.68        5.22      0.68 o 
   3  -7   1        3.68        5.18      0.86 o 
   4  -7   1        1.90        2.29      0.80 o 
   5  -7   1        1.69        2.38      0.66 o 
   6  -7   1        3.58        3.83      1.23 o 
   7  -7   1        4.48        4.60      1.17 o 
  -6  -6   1        0.37        0.21      0.59 o 
  -5  -6   1        2.10        1.27      0.64 o 
  -4  -6   1        0.17       -0.43      0.75 o 
  -3  -6   1        0.13       -0.20      0.46 o 
  -2  -6   1        4.83        4.80      0.59 o 
  -1  -6   1       59.75       56.54      1.55 o 
   0  -6   1       17.20       18.37      0.98 o 
   1  -6   1        0.02       -0.14      0.52 o 
   2  -6   1       40.91       38.43      1.29 o 
   3  -6   1       69.84       68.54      1.77 o 
   4  -6   1       13.78       14.60      0.93 o 
   5  -6   1        2.87        2.79      0.61 o 
   6  -6   1        0.10       -0.82      0.55 o 
   7  -6   1        0.21       -0.39      1.24 o 
  -7  -5   1        0.39       -1.04      1.10 o 
  -6  -5   1        2.73        2.82      0.67 o 
  -5  -5   1       16.75       16.55      1.20 o 
  -4  -5   1       43.65       42.67      1.63 o 
  -3  -5   1        0.02        0.24      0.44 o 
  -2  -5   1        7.20        6.18      0.57 o 
  -1  -5   1       21.77       23.93      0.92 o 
   0  -5   1        2.18        1.52      0.56 o 
   1  -5   1       96.48      100.56      2.05 o 
   2  -5   1        7.57        5.79      0.54 o 
   3  -5   1       67.44       63.05      1.56 o 
   4  -5   1        0.10        0.56      0.37 o 
   5  -5   1       22.06       21.66      1.02 o 
   6  -5   1        0.25       -0.52      0.54 o 
   7  -5   1        0.95       -0.16      0.67 o 
   8  -5   1        0.02       -0.28      0.76 o 
  -8  -4   1        0.19        0.77      1.39 o 
  -7  -4   1        1.20        3.23      1.44 o 
  -6  -4   1        3.11        2.87      0.65 o 
  -5  -4   1        0.91        2.43      0.59 o 
  -4  -4   1        0.44        1.27      0.61 o 
  -3  -4   1        3.33        4.25      0.44 o 
  -2  -4   1      178.92      187.06      3.16 o 
  -1  -4   1      234.79      255.70      4.06 o 
   0  -4   1       38.38       44.68      1.11 o 
   1  -4   1      118.21       97.19      1.88 o 
   2  -4   1      918.96      936.74     13.25 o 
   3  -4   1       57.31       63.54      1.44 o 
   4  -4   1        6.19        8.18      0.90 o 
   5  -4   1       18.14       18.63      0.87 o 
   6  -4   1       14.28       17.40      1.53 o 
   7  -4   1        0.19        0.13      0.60 o 
   8  -4   1        0.83        0.26      0.76 o 
  -8  -3   1        1.38       -0.15      1.23 o 
  -7  -3   1       13.60       13.20      2.13 o 
  -6  -3   1       13.35        8.77      0.87 o 
  -5  -3   1      129.61      114.75      7.03 o 
  -4  -3   1        9.26        8.09      1.11 o 
  -3  -3   1      110.37      106.33      1.94 o 
  -2  -3   1        0.40        0.68      0.25 o 
  -1  -3   1        0.19       -0.11      0.21 o 
   0  -3   1       47.19       49.89      1.07 o 
   1  -3   1      102.12       81.45      1.52 o 
   2  -3   1      176.86      175.21      2.82 o 
   3  -3   1       36.79       30.81      0.87 o 
   4  -3   1       35.04       32.31      1.22 o 
   5  -3   1        3.82        2.91      0.40 o 
   6  -3   1        0.67        0.12      0.53 o 
   7  -3   1        0.27        0.52      0.63 o 
   8  -3   1       17.18       16.29      1.63 o 
   9  -3   1        1.65        3.47      1.43 o 
  -8  -2   1        0.24       -0.73      1.02 o 
  -7  -2   1        0.44        1.33      1.08 o 
  -6  -2   1       12.88        9.71      0.84 o 
  -5  -2   1        0.43        0.22      0.37 o 
  -4  -2   1       11.53       10.90      1.91 o 
  -3  -2   1       95.41       96.88      1.72 o 
  -2  -2   1      198.38      223.18      3.37 o 
  -1  -2   1        6.20        8.52      0.82 o 
   0  -2   1      571.93      528.64      7.41 o 
   1  -2   1     4465.83     4123.44     56.82 o 
   2  -2   1       84.83       79.53      1.40 o 
   3  -2   1      145.64      152.45      2.45 o 
   4  -2   1      369.99      416.22      9.10 o 
   5  -2   1      123.84      137.12      5.48 o 
   6  -2   1       51.44       53.07      2.19 o 
   7  -2   1        0.11        0.61      0.66 o 
   8  -2   1       13.85       14.20      2.20 o 
   9  -2   1        4.62        5.52      1.75 o 
  -9  -1   1        2.40        3.30      1.63 o 
  -8  -1   1        0.02       -1.33      0.89 o 
  -7  -1   1        0.06       -0.31      0.85 o 
  -6  -1   1       25.64       22.65      1.16 o 
  -5  -1   1        1.29        0.48      0.29 o 
  -4  -1   1       52.75       51.15      1.13 o 
  -3  -1   1       18.24       17.99      1.30 o 
  -2  -1   1       99.03      107.62      1.72 o 
  -1  -1   1      209.93      202.18      3.36 o 
   0  -1   1     2368.76     2041.28     32.10 o 
   1  -1   1       79.48       81.63      1.26 o 
   2  -1   1     2838.16     2673.02     52.92 o 
   3  -1   1      149.24      143.14      2.25 o 
   4  -1   1      502.58      524.85      7.52 o 
   5  -1   1       33.64       34.74      0.93 o 
   6  -1   1       69.21       72.67      3.62 o 
   7  -1   1        3.69        4.51      0.91 o 
   8  -1   1        0.07        0.73      1.09 o 
   9  -1   1        0.01        1.47      1.19 o 
  -9   0   1        0.38        0.43      1.28 o 
  -8   0   1        1.44        2.73      1.29 o 
  -7   0   1       14.37       11.68      1.82 o 
  -6   0   1       11.36       11.26      0.70 o 
  -5   0   1       15.55       17.76      0.74 o 
  -4   0   1      240.31      231.55      3.61 o 
  -3   0   1       35.07       44.52      0.96 o 
  -2   0   1     2340.10     2226.04     44.08 o 
  -1   0   1       24.05       21.45      0.50 o 
   0   0   1      243.54      251.74      9.61 o 
   1   0   1     2033.20     1846.89     25.29 o 
   2   0   1       50.49       57.67      1.11 o 
   3   0   1       52.53       64.65      1.31 o 
   4   0   1      136.37      145.90      2.39 o 
   5   0   1        1.94        1.75      0.30 o 
   6   0   1        0.05       -0.64      0.50 o 
   7   0   1        0.00       -0.23      0.82 o 
   9   0   1        0.29        0.45      1.15 o 
  -9   1   1        0.45        0.44      1.12 o 
  -8   1   1       42.84       42.30      3.27 o 
  -7   1   1        9.86        7.18      1.49 o 
  -6   1   1      128.39      124.74      3.11 o 
  -5   1   1      178.60      185.60      3.13 o 
  -4   1   1      300.57      303.54      4.61 o 
  -3   1   1      439.74      396.82     10.37 o 
  -2   1   1       29.13       30.16      1.48 o 
  -1   1   1      326.30      310.42      4.42 o 
   0   1   1       76.24       78.49      1.25 o 
   1   1   1      142.61      126.04      4.48 o 
   2   1   1       44.91       39.67      0.82 o 
   3   1   1       53.02       54.56      1.10 o 
   4   1   1       13.26       13.60      0.58 o 
   5   1   1        3.34        4.62      0.53 o 
   6   1   1       14.93        9.87      1.63 o 
   7   1   1       20.11       20.53      2.40 o 
   8   1   1        0.30        2.86      1.36 o 
   9   1   1        0.05       -0.48      1.12 o 
  -9   2   1        8.26        3.96      1.62 o 
  -8   2   1        2.64        2.74      1.24 o 
  -7   2   1       74.70       75.45      3.91 o 
  -6   2   1        9.37        9.75      0.70 o 
  -5   2   1       28.91       35.73      1.20 o 
  -4   2   1        2.47        2.17      0.34 o 
  -3   2   1        0.22        0.67      0.21 o 
  -2   2   1       63.70       68.80      1.78 o 
  -1   2   1      807.04      786.74     10.94 o 
   0   2   1      220.40      197.59      4.01 o 
   1   2   1      338.73      332.47      4.85 o 
   2   2   1      122.57      125.83      3.05 o 
   3   2   1      589.25      601.39      8.61 o 
   4   2   1        1.66        1.51      0.32 o 
   5   2   1       50.63       50.09      1.27 o 
   6   2   1        0.95        1.76      0.97 o 
   7   2   1        0.18        0.21      0.98 o 
   8   2   1        0.74       -0.26      1.03 o 
  -9   3   1        0.02        0.33      1.11 o 
  -7   3   1        0.05        0.14      0.78 o 
  -6   3   1        1.88        1.89      0.98 o 
  -5   3   1        4.99        6.62      1.22 o 
  -4   3   1        3.00        2.83      0.39 o 
  -3   3   1       78.31       78.59      1.88 o 
  -2   3   1       23.03       21.39      0.71 o 
  -1   3   1      210.24      220.76      3.46 o 
   0   3   1       27.75       24.84      0.88 o 
   1   3   1      173.70      198.89      3.19 o 
   2   3   1       72.05       74.51      1.52 o 
   3   3   1       72.61       73.92      2.25 o 
   4   3   1       20.14       25.58      0.92 o 
   5   3   1       57.84       50.11      1.59 o 
   6   3   1        3.90        3.65      1.26 o 
   7   3   1        7.75        9.69      1.93 o 
   8   3   1        2.55        3.14      1.51 o 
  -8   4   1       15.62       15.24      1.61 o 
  -7   4   1        2.14        2.43      0.84 o 
  -6   4   1        0.16       -0.11      0.36 o 
  -5   4   1       34.45       31.76      1.11 o 
  -4   4   1        0.19        0.11      0.30 o 
  -3   4   1       92.46       97.83      2.33 o 
  -2   4   1        0.04       -0.09      0.27 o 
  -1   4   1       17.36       22.08      1.41 o 
   0   4   1        7.30        8.38      0.56 o 
   1   4   1       70.57       70.13      1.55 o 
   2   4   1       28.55       28.41      1.16 o 
   3   4   1        2.43        1.41      0.60 o 
   4   4   1        1.00        0.43      0.29 o 
   5   4   1        0.11       -0.54      0.42 o 
   6   4   1        7.58        6.54      1.55 o 
   7   4   1        0.65       -0.90      1.07 o 
  -8   5   1        0.13       -0.38      0.81 o 
  -7   5   1        6.74        5.44      1.08 o 
  -6   5   1       11.63       11.88      1.11 o 
  -5   5   1       15.29       14.54      0.92 o 
  -4   5   1        1.60        1.37      0.45 o 
  -3   5   1        1.07        0.85      0.39 o 
  -2   5   1        0.82        0.23      0.23 o 
  -1   5   1       13.83       15.27      0.82 o 
   0   5   1        3.22        2.90      0.46 o 
   1   5   1        2.68        2.54      0.45 o 
   2   5   1        5.50        4.41      0.55 o 
   3   5   1       23.26       22.80      1.05 o 
   4   5   1        9.08        7.27      0.82 o 
   5   5   1       35.94       31.73      1.46 o 
   6   5   1        9.99       11.81      2.12 o 
   7   5   1        2.64        3.45      1.63 o 
  -7   6   1        0.34        3.92      1.21 o 
  -6   6   1        0.05        0.32      0.47 o 
  -5   6   1        7.03        7.63      0.76 o 
  -4   6   1        0.18        0.49      0.51 o 
  -3   6   1       10.03       11.75      1.00 o 
  -2   6   1        0.01       -0.18      0.35 o 
  -1   6   1       11.82       11.72      0.83 o 
   0   6   1       13.80       10.82      0.80 o 
   1   6   1       42.95       41.81      1.35 o 
   2   6   1       14.13       13.70      0.91 o 
   3   6   1       14.31       15.98      1.19 o 
   4   6   1       12.47       11.07      1.03 o 
   5   6   1        2.10        2.09      0.71 o 
   6   6   1        6.86        9.77      2.08 o 
  -6   7   1        5.06        3.64      0.71 o 
  -5   7   1        5.69        5.49      0.75 o 
  -4   7   1        1.25        1.65      0.46 o 
  -3   7   1        8.17        7.89      1.41 o 
  -2   7   1        0.02        0.33      0.45 o 
  -1   7   1        0.03       -0.59      0.39 o 
   0   7   1       10.10        7.11      0.75 o 
   1   7   1        2.36        1.85      0.73 o 
   2   7   1        1.46        1.78      0.55 o 
   3   7   1        3.32        4.55      0.80 o 
   4   7   1        3.08        2.76      0.75 o 
   5   7   1        0.22       -0.29      1.03 o 
  -5   8   1        1.96        1.14      0.45 o 
  -4   8   1        0.83       -0.03      0.50 o 
  -3   8   1        3.06        2.38      0.58 o 
  -2   8   1        0.93        0.68      0.52 o 
  -1   8   1        0.66        0.51      0.50 o 
   0   8   1        0.97        0.99      0.55 o 
   1   8   1        0.30        0.38      0.50 o 
   2   8   1        1.25        0.97      0.63 o 
   3   8   1        0.09        0.31      0.66 o 
  -3   9   1        3.96        3.25      0.69 o 
  -2   9   1        0.17        0.28      0.58 o 
  -1   9   1        0.00       -0.24      0.53 o 
   0   9   1        1.39        0.97      0.71 o 
   1   9   1        8.39       11.29      1.21 o 
  -2  -9   2        0.04       -0.37      0.54 o 
  -1  -9   2        2.06        2.59      0.81 o 
   0  -9   2        0.04        1.08      0.66 o 
   1  -9   2        9.46        8.93      0.93 o 
   2  -9   2        0.03       -0.22      0.52 o 
   3  -9   2        4.34        3.86      0.85 o 
   4  -9   2        0.00        0.91      0.59 o 
  -4  -8   2        2.62        1.96      0.79 o 
  -3  -8   2        0.39        1.15      0.70 o 
  -2  -8   2        0.15       -0.23      0.48 o 
  -1  -8   2        4.75        4.88      1.14 o 
   0  -8   2       17.63       17.08      1.34 o 
   1  -8   2        0.48       -0.53      0.44 o 
   2  -8   2        1.24        0.60      0.63 o 
   3  -8   2       38.09       33.72      1.50 o 
   4  -8   2       13.09       12.04      1.12 o 
   5  -8   2        1.06        0.82      0.66 o 
   6  -8   2        0.54       -0.69      0.75 o 
  -5  -7   2        0.00        0.10      0.61 o 
  -4  -7   2       10.21       12.89      1.21 o 
  -3  -7   2        2.26        2.17      0.67 o 
  -2  -7   2        0.39        0.48      0.54 o 
  -1  -7   2        0.48        0.17      0.44 o 
   0  -7   2       17.19       17.20      1.03 o 
   1  -7   2        2.25        2.03      0.52 o 
   2  -7   2        9.68        8.97      0.79 o 
   3  -7   2       11.03       11.67      0.89 o 
   4  -7   2        0.00        0.06      0.51 o 
   5  -7   2        9.21        9.47      0.86 o 
   6  -7   2        2.82        2.57      0.93 o 
   7  -7   2        0.61        0.86      0.86 o 
  -6  -6   2        1.64        0.81      1.37 o 
  -5  -6   2        0.30        0.53      0.62 o 
  -4  -6   2        0.25        0.00      0.50 o 
  -3  -6   2       12.78       11.80      1.05 o 
  -2  -6   2       23.78       25.15      1.11 o 
  -1  -6   2      137.82      137.35      2.72 o 
   0  -6   2       33.11       32.13      1.14 o 
   1  -6   2       20.86       24.38      1.08 o 
   2  -6   2      377.17      365.15      5.85 o 
   3  -6   2      168.62      177.49      3.32 o 
   4  -6   2       25.93       33.39      1.83 o 
   5  -6   2        0.05       -0.57      0.38 o 
   6  -6   2       32.43       29.71      2.58 o 
   7  -6   2        1.46        0.47      0.76 o 
  -7  -5   2        0.70        0.23      0.50 o 
  -6  -5   2        2.25        3.12      0.74 o 
  -5  -5   2       27.22       26.25      1.50 o 
  -4  -5   2        3.79        4.75      0.82 o 
  -3  -5   2       14.40       15.10      1.07 o 
  -2  -5   2       39.91       38.98      1.66 o 
  -1  -5   2        8.48        8.62      0.63 o 
   0  -5   2      118.41      112.42      2.20 o 
   1  -5   2       37.37       39.28      1.14 o 
   2  -5   2       28.99       24.89      0.92 o 
   3  -5   2       51.59       46.41      1.45 o 
   4  -5   2        1.67        0.48      0.37 o 
   5  -5   2        3.44        2.33      0.46 o 
   6  -5   2        1.17        0.55      0.70 o 
   7  -5   2        1.17        2.13      1.08 o 
   8  -5   2        2.73        2.28      1.57 o 
  -8  -4   2        0.12       -1.44      1.17 o 
  -7  -4   2        0.29        1.45      0.60 o 
  -6  -4   2        9.92       11.27      1.02 o 
  -5  -4   2        2.17        2.41      0.60 o 
  -4  -4   2        0.46        0.47      0.46 o 
  -3  -4   2        0.42        0.52      0.40 o 
  -2  -4   2       41.03       35.89      1.00 o 
  -1  -4   2        0.07        0.01      0.26 o 
   0  -4   2        8.99        6.47      0.48 o 
   1  -4   2      530.99      504.94      7.39 o 
   2  -4   2      583.30      601.91      8.73 o 
   3  -4   2        4.02        2.29      0.45 o 
   4  -4   2        1.14        0.40      0.33 o 
   5  -4   2       52.87       48.66      1.28 o 
   6  -4   2        2.38        3.81      0.85 o 
   7  -4   2        0.43        0.59      0.65 o 
   8  -4   2        0.86        0.74      0.89 o 
  -8  -3   2        3.68        2.18      1.51 o 
  -7  -3   2        0.68        0.86      0.56 o 
  -6  -3   2        0.11       -0.18      0.28 o 
  -5  -3   2        0.42        0.49      0.45 o 
  -4  -3   2        1.13        1.24      0.44 o 
  -3  -3   2        5.39        8.11      0.66 o 
  -2  -3   2       13.60       13.41      0.78 o 
  -1  -3   2       19.00       20.14      0.64 o 
   0  -3   2       10.75       13.13      0.80 o 
   1  -3   2        3.90        4.12      0.54 o 
   2  -3   2      234.58      231.32      3.57 o 
   3  -3   2        9.74       14.78      0.59 o 
   4  -3   2       56.93       58.64      1.44 o 
   5  -3   2        8.29        8.67      0.65 o 
   6  -3   2        1.65        1.83      0.67 o 
   7  -3   2        0.02       -0.21      0.59 o 
   8  -3   2        2.76        2.81      0.94 o 
   9  -3   2        1.99        1.92      1.29 o 
  -8  -2   2        9.02       10.08      2.02 o 
  -7  -2   2        1.07        0.91      0.54 o 
  -6  -2   2        0.06        0.27      0.43 o 
  -5  -2   2       54.22       56.55      3.12 o 
  -4  -2   2       20.21       20.88      0.95 o 
  -3  -2   2      104.07      114.96      3.41 o 
  -2  -2   2        3.63        4.83      0.45 o 
  -1  -2   2      299.40      293.34      4.29 o 
   0  -2   2      533.50      511.18     18.36 o 
   1  -2   2     2638.65     2417.74     33.40 o 
   2  -2   2        5.71        9.75      0.40 o 
   3  -2   2       76.22       72.44      1.31 o 
   4  -2   2       82.32       65.56      1.28 o 
   5  -2   2       65.50       65.89      2.33 o 
   6  -2   2        7.09        9.86      1.55 o 
   7  -2   2        2.17        2.23      0.81 o 
   8  -2   2        7.20        6.69      1.67 o 
   9  -2   2        0.32       -0.04      1.16 o 
  -9  -1   2        0.01        0.77      1.32 o 
  -8  -1   2        0.24        0.44      1.15 o 
  -7  -1   2        0.09       -0.62      0.44 o 
  -6  -1   2        0.25       -0.37      0.39 o 
  -5  -1   2        2.56        1.61      0.44 o 
  -4  -1   2       44.45       56.43      1.21 o 
  -3  -1   2        6.15        7.10      0.41 o 
  -2  -1   2      135.03      148.53      2.30 o 
  -1  -1   2      142.34      129.07      1.99 o 
   0  -1   2      986.12      907.42     14.44 o 
   1  -1   2        4.14        4.58      0.32 o 
   2  -1   2      269.51      264.72      5.72 o 
   3  -1   2        4.73        6.04      0.74 o 
   4  -1   2       37.83       34.40      0.77 o 
   5  -1   2        3.78        2.38      0.63 o 
   6  -1   2        0.86        0.48      0.80 o 
   7  -1   2       17.17       18.89      1.59 o 
   8  -1   2        2.72        2.18      1.22 o 
   9  -1   2        0.05        1.12      1.20 o 
  -9   0   2        7.51       12.52      2.36 o 
  -8   0   2       13.91       13.25      2.16 o 
  -7   0   2        0.42        0.01      0.45 o 
  -6   0   2      239.94      234.48      4.54 o 
  -5   0   2       19.60       16.88      0.75 o 
  -4   0   2      288.00      127.29     23.60 o 
  -3   0   2       93.83       82.24      1.50 o 
  -2   0   2     1021.17      969.50     13.37 o 
  -1   0   2      481.28      430.51      6.36 o 
   0   0   2     2756.53     2534.42     34.88 o 
   1   0   2       18.21       20.18      0.44 o 
   2   0   2      279.63      247.71      4.61 o 
   3   0   2      190.60      196.83      2.97 o 
   4   0   2      112.86      108.49      1.85 o 
   5   0   2        0.06        0.07      0.22 o 
   6   0   2        3.12        3.32      0.78 o 
   7   0   2        4.20        2.27      1.10 o 
   8   0   2        0.82       -1.13      0.76 o 
   9   0   2        0.28        1.34      1.24 o 
  -9   1   2        5.84        5.14      1.75 o 
  -8   1   2        7.47        9.24      1.80 o 
  -7   1   2       46.62       42.76      1.55 o 
  -6   1   2       24.11       22.02      1.00 o 
  -5   1   2       30.24       31.60      1.95 o 
  -4   1   2        0.23        0.77      0.36 o 
  -3   1   2       27.33       27.48      0.77 o 
  -2   1   2      100.31       78.92      1.41 o 
  -1   1   2      206.37      212.31      3.14 o 
   0   1   2       36.32       30.12      0.87 o 
   1   1   2      140.39      149.29      2.29 o 
   2   1   2        2.43        2.27      0.35 o 
   3   1   2        0.14        0.27      0.21 o 
   4   1   2       11.11       14.49      0.79 o 
   5   1   2        0.19        0.47      0.29 o 
   6   1   2       20.35       18.73      1.43 o 
   7   1   2        0.04       -0.29      0.82 o 
   8   1   2        3.37        5.18      1.45 o 
  -9   2   2        1.76        0.73      1.15 o 
  -8   2   2        0.04        0.46      1.03 o 
  -7   2   2       44.74       50.96      1.52 o 
  -6   2   2       59.59       57.67      1.74 o 
  -5   2   2       10.98        7.74      1.25 o 
  -4   2   2        9.31       13.45      0.70 o 
  -3   2   2      105.38      106.60      1.95 o 
  -2   2   2        0.74        1.30      0.33 o 
  -1   2   2       12.74       12.79      0.50 o 
   0   2   2        4.12        5.79      0.38 o 
   1   2   2       10.50       12.39      0.50 o 
   2   2   2       26.02       26.02      0.75 o 
   3   2   2        0.59        0.30      0.26 o 
   4   2   2        1.33        0.86      0.32 o 
   5   2   2        6.80        6.18      0.73 o 
   6   2   2        1.37        1.20      1.02 o 
   7   2   2       17.16       16.78      2.26 o 
   8   2   2        0.29        0.75      1.15 o 
  -8   3   2        7.86        6.49      1.57 o 
  -7   3   2        0.30        1.14      0.73 o 
  -6   3   2        4.69        4.68      0.58 o 
  -5   3   2       28.64       23.08      1.57 o 
  -4   3   2        7.62        9.64      0.91 o 
  -3   3   2       19.92       18.56      0.85 o 
  -2   3   2       69.32       65.44      1.40 o 
  -1   3   2       33.95       44.21      1.07 o 
   0   3   2      203.76      206.65      3.31 o 
   1   3   2      136.34      150.46      2.97 o 
   2   3   2        9.33        8.50      0.54 o 
   3   3   2        0.29        0.21      0.29 o 
   4   3   2       19.80       20.49      0.89 o 
   5   3   2        0.03        0.15      0.43 o 
   6   3   2        3.99        3.00      1.22 o 
   7   3   2        1.98        1.94      1.27 o 
   8   3   2        1.10        0.56      1.28 o 
  -8   4   2       19.09       21.29      1.85 o 
  -7   4   2       70.91       68.89      2.11 o 
  -6   4   2        5.18        8.17      0.91 o 
  -5   4   2       15.91       14.24      0.87 o 
  -4   4   2       94.95      100.03      2.11 o 
  -3   4   2       63.92       54.28      1.39 o 
  -2   4   2       13.25       14.67      0.76 o 
  -1   4   2       21.90       18.57      0.99 o 
   0   4   2        0.38        0.08      0.27 o 
   1   4   2        0.08        0.03      0.22 o 
   2   4   2        0.10        1.21      0.37 o 
   3   4   2        2.75        2.26      0.44 o 
   4   4   2        0.05        0.40      0.38 o 
   5   4   2        2.25        2.37      0.59 o 
   6   4   2        8.24        8.49      1.82 o 
   7   4   2        2.86        5.07      1.61 o 
  -8   5   2        2.59        2.36      1.12 o 
  -7   5   2        0.09       -0.04      0.40 o 
  -6   5   2        0.00       -0.50      0.42 o 
  -5   5   2        2.74        2.29      0.51 o 
  -4   5   2        2.70        3.36      0.53 o 
  -3   5   2        3.02        2.12      0.47 o 
  -2   5   2        5.94        6.68      0.61 o 
  -1   5   2       34.77       32.33      1.44 o 
   0   5   2        9.57       12.54      0.78 o 
   1   5   2        7.34        7.33      0.66 o 
   2   5   2        9.59        9.99      1.19 o 
   3   5   2        2.62        3.26      0.56 o 
   4   5   2       10.55        6.63      2.01 o 
   5   5   2        0.28        1.24      0.58 o 
   6   5   2        1.98        0.95      1.33 o 
  -7   6   2        0.34        0.65      0.84 o 
  -6   6   2        1.05        1.18      0.53 o 
  -5   6   2        5.59        5.74      0.70 o 
  -4   6   2       19.26       19.93      1.12 o 
  -3   6   2        6.54        7.45      0.71 o 
  -2   6   2       10.60       10.89      0.83 o 
  -1   6   2       25.27       28.22      1.22 o 
   0   6   2       10.68        7.23      0.70 o 
   1   6   2       13.54       14.59      0.94 o 
   2   6   2       10.11        6.98      0.71 o 
   3   6   2        0.06        0.21      0.54 o 
   4   6   2        2.79        2.16      0.65 o 
   5   6   2        0.70       -0.17      0.43 o 
  -6   7   2        0.02        0.46      0.68 o 
  -5   7   2        0.00       -0.07      0.69 o 
  -4   7   2        8.35        8.24      0.85 o 
  -3   7   2        2.29        2.98      0.60 o 
  -2   7   2       46.38       43.07      1.50 o 
  -1   7   2        0.17       -0.06      0.44 o 
   0   7   2        2.81        1.13      0.48 o 
   1   7   2       47.97       47.79      2.48 o 
   2   7   2       17.05       18.93      1.17 o 
   3   7   2        0.53       -0.25      0.81 o 
   4   7   2        0.75       -0.19      0.59 o 
  -5   8   2        0.19        0.07      0.66 o 
  -4   8   2        0.13       -0.11      0.61 o 
  -3   8   2        1.04        1.06      0.68 o 
  -2   8   2        6.36        6.95      0.83 o 
  -1   8   2        2.70        1.86      0.59 o 
   0   8   2        7.62        6.55      0.93 o 
   1   8   2        0.43        1.15      0.57 o 
   2   8   2        0.73        0.58      0.66 o 
   3   8   2        0.15       -0.40      0.64 o 
  -3  -9   3        9.77       12.77      1.33 o 
  -2  -9   3        1.22        0.97      0.66 o 
  -1  -9   3        5.12        6.26      0.99 o 
   0  -9   3        0.02       -0.38      0.57 o 
   1  -9   3        0.38       -0.33      0.68 o 
   2  -9   3        0.56        1.86      0.60 o 
   3  -9   3        2.34        2.05      0.63 o 
   4  -9   3        0.07       -0.48      0.51 o 
  -4  -8   3        2.23        0.66      0.68 o 
  -3  -8   3        1.78        2.35      0.69 o 
  -2  -8   3        0.13        0.02      0.57 o 
  -1  -8   3        0.35        0.52      0.56 o 
   0  -8   3       15.55       14.35      1.67 o 
   1  -8   3        0.00       -0.29      0.68 o 
   2  -8   3        1.74        2.84      0.72 o 
   3  -8   3       52.96       49.47      1.68 o 
   4  -8   3       26.71       27.97      1.44 o 
   5  -8   3        5.51        6.26      1.17 o 
   6  -8   3        1.52       -0.77      0.68 o 
  -5  -7   3        0.26        0.21      0.62 o 
  -4  -7   3        6.08        5.62      1.23 o 
  -3  -7   3        0.00        0.41      0.54 o 
  -2  -7   3       11.36       10.84      1.05 o 
  -1  -7   3        8.25        7.86      0.74 o 
   0  -7   3        5.38        5.33      0.84 o 
   1  -7   3       50.40       50.99      1.78 o 
   2  -7   3       40.10       39.67      1.58 o 
   3  -7   3       18.18       22.51      1.19 o 
   4  -7   3       68.31       66.78      1.85 o 
   5  -7   3        1.43        2.93      1.57 o 
   6  -7   3       30.67       28.73      2.21 o 
   7  -7   3        0.10       -0.32      0.84 o 
  -6  -6   3        0.18        0.70      0.66 o 
  -5  -6   3        9.59        9.55      1.10 o 
  -4  -6   3        0.00        0.14      0.51 o 
  -3  -6   3        6.09        6.02      0.82 o 
  -2  -6   3       57.15       59.76      2.02 o 
  -1  -6   3        0.46        0.31      0.46 o 
   0  -6   3      135.09      127.38      2.57 o 
   1  -6   3        0.22        0.16      0.51 o 
   2  -6   3        0.80        1.63      0.53 o 
   3  -6   3      126.25      124.78      2.68 o 
   4  -6   3       15.25       14.74      0.91 o 
   5  -6   3        3.05        2.15      0.77 o 
   6  -6   3        5.10        4.10      0.97 o 
   7  -6   3        2.53        2.07      0.92 o 
  -7  -5   3        8.10        9.53      1.10 o 
  -6  -5   3       21.20       20.99      1.46 o 
  -5  -5   3        2.60        2.54      0.68 o 
  -4  -5   3       69.65       72.11      2.16 o 
  -3  -5   3       23.19       22.07      1.25 o 
  -2  -5   3      121.07      122.62      2.39 o 
  -1  -5   3       19.43       16.24      0.98 o 
   0  -5   3        3.35        2.76      0.51 o 
   1  -5   3       15.75       13.10      0.74 o 
   2  -5   3        0.38        0.43      0.32 o 
   3  -5   3       14.64       15.50      0.81 o 
   4  -5   3        0.07       -0.45      0.40 o 
   5  -5   3       17.51       18.63      1.57 o 
   6  -5   3        0.04       -0.80      0.53 o 
   7  -5   3        0.35        1.14      0.79 o 
   8  -5   3        0.03        0.44      0.80 o 
  -8  -4   3       31.76       37.45      3.83 o 
  -7  -4   3        0.09        1.50      0.67 o 
  -6  -4   3       23.89       23.52      1.43 o 
  -5  -4   3       42.31       44.04      1.65 o 
  -4  -4   3       80.05       76.62      2.14 o 
  -3  -4   3        0.00       -0.15      0.39 o 
  -2  -4   3        0.51        0.35      0.28 o 
  -1  -4   3        0.02       -0.24      0.37 o 
   0  -4   3        0.13        1.05      0.31 o 
   1  -4   3       24.15       21.89      0.76 o 
   2  -4   3      223.34      244.10      3.88 o 
   3  -4   3        0.17        0.07      0.26 o 
   4  -4   3       24.66       27.91      1.25 o 
   5  -4   3       70.63       74.43      3.22 o 
   6  -4   3       18.51       18.38      1.62 o 
   7  -4   3       11.64       13.71      1.48 o 
   8  -4   3        0.74        0.58      0.81 o 
  -8  -3   3        0.07        0.75      1.24 o 
  -7  -3   3        2.07        0.51      0.46 o 
  -6  -3   3        9.03       10.45      0.95 o 
  -5  -3   3        3.11        3.70      0.63 o 
  -4  -3   3        1.90        1.15      0.44 o 
  -3  -3   3       21.73       21.55      1.01 o 
  -2  -3   3        4.44        6.67      0.66 o 
  -1  -3   3       27.06       31.18      0.84 o 
   0  -3   3      172.54      182.25      3.28 o 
   1  -3   3      148.12      139.06      2.31 o 
   2  -3   3        4.71        4.44      0.36 o 
   3  -3   3      113.15      112.28      2.10 o 
   4  -3   3       25.66       21.08      0.73 o 
   5  -3   3       45.27       48.16      2.25 o 
   6  -3   3        0.08       -0.70      0.57 o 
   7  -3   3        9.21        9.50      1.27 o 
   8  -3   3        3.98        2.35      0.94 o 
  -8  -2   3        5.64       10.29      2.17 o 
  -7  -2   3        4.54        4.04      1.08 o 
  -6  -2   3       18.46       18.62      1.82 o 
  -5  -2   3      115.68      101.99      2.48 o 
  -4  -2   3       19.09       16.16      0.91 o 
  -3  -2   3       40.38       52.80      1.43 o 
  -2  -2   3       18.25       23.70      0.75 o 
  -1  -2   3      128.10      124.51      2.04 o 
   0  -2   3       20.80       17.98      0.63 o 
   1  -2   3       29.18       27.49      0.67 o 
   2  -2   3       27.78       24.29      0.59 o 
   3  -2   3        3.44        3.69      0.25 o 
   4  -2   3       27.38       28.62      1.39 o 
   5  -2   3        2.31        4.77      0.80 o 
   6  -2   3        4.00        5.30      1.47 o 
   7  -2   3        0.06       -0.11      0.63 o 
   8  -2   3        0.26        0.41      0.71 o 
   9  -2   3        0.43       -0.09      0.94 o 
  -9  -1   3        0.55       -1.17      1.22 o 
  -8  -1   3        3.39        3.51      1.54 o 
  -7  -1   3       23.77       24.03      1.36 o 
  -6  -1   3       26.70       30.59      2.70 o 
  -5  -1   3       24.81       27.39      1.14 o 
  -4  -1   3        4.07        2.45      0.43 o 
  -3  -1   3      119.24      125.74      2.13 o 
  -2  -1   3        2.87        1.23      0.24 o 
  -1  -1   3       68.06       59.54      1.10 o 
   0  -1   3       11.18       11.81      0.59 o 
   1  -1   3      268.78      246.22      3.56 o 
   2  -1   3        8.39        6.73      0.76 o 
   3  -1   3        1.34        2.07      0.87 o 
   4  -1   3       15.95       18.36      1.22 o 
   5  -1   3       37.67       38.58      1.75 o 
   6  -1   3        0.12       -0.36      0.78 o 
   7  -1   3       23.93       22.52      1.78 o 
   8  -1   3        0.24        1.12      1.02 o 
   9  -1   3        6.28        6.69      1.77 o 
  -9   0   3       14.67       17.54      2.68 o 
  -8   0   3        0.00       -0.91      0.98 o 
  -7   0   3        0.50       -0.36      0.47 o 
  -5   0   3      127.14      125.84      2.35 o 
  -4   0   3        5.15        4.81      0.43 o 
  -3   0   3       46.31       45.73      1.03 o 
  -2   0   3       93.45      102.74      1.74 o 
  -1   0   3       19.94       15.72      1.20 o 
   0   0   3       82.62       82.01      1.35 o 
   1   0   3      224.25      226.56      3.71 o 
   2   0   3       31.29       34.77      0.71 o 
   3   0   3      165.99      169.26      2.88 o 
   4   0   3       15.01       14.07      0.61 o 
   5   0   3       45.68       42.44      1.84 o 
   6   0   3        5.69        6.72      1.00 o 
   7   0   3        0.97        0.88      0.89 o 
   8   0   3        9.89        8.24      1.80 o 
  -9   1   3        0.57        2.01      1.35 o 
  -8   1   3        3.52        3.32      1.34 o 
  -7   1   3       10.15       14.34      1.09 o 
  -6   1   3        1.34        0.64      0.54 o 
  -5   1   3       13.65       14.51      0.79 o 
  -4   1   3       69.48       66.05      1.69 o 
  -3   1   3       98.23      107.10      1.92 o 
  -2   1   3        2.94        4.17      0.33 o 
  -1   1   3       19.35       15.43      0.45 o 
   0   1   3      173.32      160.76      2.48 o 
   1   1   3       78.08       91.42      1.56 o 
   2   1   3        3.08        3.62      0.35 o 
   3   1   3       12.95       14.10      1.11 o 
   4   1   3       42.23       37.43      0.95 o 
   5   1   3       20.97       21.36      2.16 o 
   6   1   3        1.17        0.71      0.60 o 
   7   1   3        4.51        2.02      1.18 o 
   8   1   3        3.18        2.73      1.30 o 
  -9   2   3        0.07       -1.04      1.01 o 
  -8   2   3        0.00       -1.27      0.84 o 
  -7   2   3       49.61       54.22      1.61 o 
  -6   2   3      100.17      106.37      4.70 o 
  -5   2   3        1.69        1.46      0.40 o 
  -4   2   3        0.04        0.17      0.29 o 
  -3   2   3      162.12      170.96      2.88 o 
  -2   2   3       22.30       28.37      0.79 o 
  -1   2   3        3.10        2.48      0.29 o 
   0   2   3       20.30       15.64      0.70 o 
   1   2   3        0.05       -0.12      0.21 o 
   2   2   3       11.43        9.42      0.89 o 
   3   2   3        0.02        0.36      0.27 o 
   4   2   3       11.57       11.64      0.65 o 
   5   2   3        3.42        2.59      0.75 o 
   6   2   3        0.40        1.65      0.99 o 
   7   2   3        0.59        3.41      1.16 o 
   8   2   3        0.14       -1.39      0.92 o 
  -8   3   3        0.72        2.42      1.15 o 
  -7   3   3        2.36        0.97      1.53 o 
  -6   3   3        2.64        2.38      0.76 o 
  -5   3   3        0.00       -0.50      0.33 o 
  -4   3   3       36.40       35.28      1.26 o 
  -3   3   3       21.28       22.86      0.82 o 
  -2   3   3        1.21        0.41      0.27 o 
  -1   3   3      238.44      242.77      3.84 o 
   0   3   3      161.96      182.57      3.03 o 
   1   3   3       37.91       36.49      1.09 o 
   2   3   3        0.22        0.11      0.15 o 
   3   3   3      196.49      189.22      3.24 o 
   4   3   3       72.53       73.34      1.69 o 
   5   3   3        3.42        3.95      1.21 o 
   6   3   3        8.03        5.28      1.44 o 
   7   3   3        6.28        9.16      1.89 o 
  -8   4   3        9.16        9.78      1.98 o 
  -7   4   3        9.54       10.89      1.02 o 
  -6   4   3        1.04        0.75      0.43 o 
  -5   4   3        7.37        7.82      0.71 o 
  -4   4   3       38.79       38.43      1.21 o 
  -3   4   3        0.34        0.14      0.31 o 
  -2   4   3        0.09       -0.12      0.30 o 
  -1   4   3       17.02       14.12      0.75 o 
   0   4   3        1.68        1.69      0.37 o 
   1   4   3       12.55        9.20      0.66 o 
   2   4   3        0.99        0.53      0.31 o 
   3   4   3        8.48        6.77      1.01 o 
   4   4   3        3.41        3.50      0.54 o 
   5   4   3        3.68        4.16      1.34 o 
   6   4   3        1.87        0.35      1.07 o 
   7   4   3        3.39        3.69      1.61 o 
  -7   5   3        1.33        1.02      0.65 o 
  -6   5   3        0.15        0.36      0.46 o 
  -5   5   3       12.50       11.50      0.87 o 
  -4   5   3        6.80        7.24      0.69 o 
  -3   5   3        1.44        1.66      0.46 o 
  -2   5   3       54.31       54.13      1.63 o 
  -1   5   3       52.42       59.67      1.56 o 
   0   5   3       11.89       11.19      0.83 o 
   1   5   3        0.53       -0.14      0.43 o 
   2   5   3      158.04      149.67      3.39 o 
   3   5   3       51.37       59.77      1.66 o 
   4   5   3        3.69        4.85      0.75 o 
   5   5   3        0.57       -0.38      1.08 o 
   6   5   3        4.14        5.14      1.63 o 
  -7   6   3        0.47       -0.11      0.62 o 
  -6   6   3        2.35        4.11      0.80 o 
  -5   6   3        7.90        8.33      1.08 o 
  -4   6   3        0.01       -0.35      0.70 o 
  -3   6   3        0.07       -0.15      0.42 o 
  -2   6   3        6.15        7.19      0.79 o 
  -1   6   3        5.39        4.85      0.63 o 
   0   6   3       12.52       10.31      0.93 o 
   1   6   3       17.28       18.80      1.30 o 
   2   6   3        2.87        3.53      0.71 o 
   3   6   3       10.90        9.56      0.86 o 
   4   6   3        0.01        0.16      0.56 o 
   5   6   3        1.05        0.05      1.37 o 
  -6   7   3        4.67        3.35      0.87 o 
  -5   7   3        0.21        0.30      0.73 o 
  -4   7   3        0.89        0.01      0.77 o 
  -3   7   3        0.81        1.37      1.06 o 
  -2   7   3       10.28       10.87      1.09 o 
  -1   7   3        2.45        3.28      0.63 o 
   0   7   3        2.27        3.49      0.64 o 
   1   7   3       24.01       26.12      1.36 o 
   2   7   3       48.68       49.89      1.93 o 
   3   7   3        0.16        0.05      0.61 o 
   4   7   3        0.03       -0.38      0.60 o 
  -4   8   3        0.58       -0.21      0.64 o 
  -3   8   3        1.06        0.46      0.66 o 
  -2   8   3        0.28       -0.80      0.68 o 
  -1   8   3        0.13        0.08      1.38 o 
   0   8   3        3.38        4.84      0.91 o 
   1   8   3        0.07        0.53      0.67 o 
   2   8   3        7.75        8.79      1.34 o 
  -3  -9   4        3.16        2.86      1.56 o 
  -2  -9   4        0.66        1.31      0.75 o 
  -1  -9   4        0.35        0.06      0.63 o 
   0  -9   4        3.46        4.35      1.06 o 
   1  -9   4        1.46        1.84      0.77 o 
   2  -9   4        0.01       -0.17      0.52 o 
   3  -9   4        0.12        0.33      0.54 o 
   4  -9   4        0.02        1.25      0.81 o 
  -4  -8   4        1.48        2.14      1.17 o 
  -3  -8   4       11.75       13.29      1.25 o 
  -2  -8   4        6.67        8.51      1.03 o 
  -1  -8   4        0.49        0.35      0.59 o 
   0  -8   4        0.09       -0.11      0.45 o 
   1  -8   4        0.25       -0.47      0.43 o 
   2  -8   4        0.58        1.44      0.54 o 
   3  -8   4        1.34        1.19      0.56 o 
   4  -8   4       18.50       19.28      1.42 o 
   5  -8   4        3.44        3.32      0.96 o 
   6  -8   4        3.23        3.34      1.02 o 
  -5  -7   4        0.00       -0.59      0.61 o 
  -4  -7   4        9.88        9.81      1.09 o 
  -3  -7   4        4.06        3.12      0.77 o 
  -2  -7   4        1.09        1.23      0.63 o 
  -1  -7   4       41.71       44.24      1.63 o 
   0  -7   4       12.15        9.97      0.82 o 
   1  -7   4        7.20        7.77      0.74 o 
   2  -7   4       60.42       60.38      1.72 o 
   3  -7   4        0.29        0.89      0.49 o 
   4  -7   4       28.12       31.43      1.31 o 
   5  -7   4        0.73        0.85      0.72 o 
   6  -7   4        2.47        1.85      0.89 o 
   7  -7   4        3.56        2.01      1.54 o 
  -6  -6   4        0.18       -0.82      0.64 o 
  -5  -6   4       32.57       35.44      1.91 o 
  -4  -6   4      117.03      125.78      3.38 o 
  -3  -6   4      107.40      113.29      2.94 o 
  -2  -6   4       94.55       90.88      2.49 o 
  -1  -6   4        1.01        1.54      0.46 o 
   0  -6   4      169.15      170.62      4.34 o 
   1  -6   4       17.50       17.24      1.02 o 
   2  -6   4       69.64       69.77      1.74 o 
   3  -6   4        0.34        0.89      1.01 o 
   4  -6   4        0.72        0.52      0.41 o 
   5  -6   4        2.17        0.23      0.67 o 
   6  -6   4        3.75        1.52      0.81 o 
   7  -6   4        1.07        1.94      0.86 o 
  -7  -5   4        0.37        0.93      0.74 o 
  -6  -5   4       49.87       57.36      2.12 o 
  -5  -5   4       53.43       56.97      2.40 o 
  -4  -5   4       87.39       91.80      2.54 o 
  -3  -5   4       61.29       57.21      2.02 o 
  -2  -5   4        0.95        0.23      0.36 o 
  -1  -5   4       65.32       65.27      2.45 o 
   0  -5   4        0.00        0.03      0.30 o 
   1  -5   4        9.96        9.75      0.66 o 
   2  -5   4        0.91        1.37      0.38 o 
   3  -5   4       22.34       20.71      0.91 o 
   4  -5   4        0.01       -0.47      0.31 o 
   5  -5   4        0.06        0.24      0.56 o 
   6  -5   4       10.94        9.22      1.26 o 
   7  -5   4        0.35        0.42      0.73 o 
   8  -5   4        2.12        0.97      0.92 o 
  -8  -4   4        2.48        4.68      0.95 o 
  -7  -4   4       32.72       36.73      3.36 o 
  -6  -4   4       11.91       13.40      1.15 o 
  -5  -4   4        7.07        5.98      1.04 o 
  -4  -4   4      293.45      303.30      5.77 o 
  -3  -4   4        6.16        4.63      0.90 o 
  -2  -4   4        9.66        8.95      0.55 o 
  -1  -4   4      135.56      152.91      2.67 o 
   0  -4   4        0.80        0.08      0.36 o 
   1  -4   4        0.44        0.16      0.27 o 
   2  -4   4       32.57       35.24      1.06 o 
   3  -4   4       27.35       33.73      1.12 o 
   4  -4   4       12.82       13.42      0.64 o 
   5  -4   4        9.20        9.56      1.11 o 
   6  -4   4        0.04        0.63      0.63 o 
   7  -4   4        6.37        5.03      1.08 o 
   8  -4   4        0.25        0.91      0.86 o 
  -8  -3   4        0.63        0.28      0.44 o 
  -7  -3   4        5.39        8.08      0.96 o 
  -6  -3   4       19.94       18.38      1.27 o 
  -5  -3   4       51.66       50.71      1.74 o 
  -4  -3   4       54.43       46.93      1.53 o 
  -3  -3   4        5.26        7.84      0.68 o 
  -2  -3   4      197.69      201.29      3.25 o 
  -1  -3   4      151.61      137.00      2.35 o 
   0  -3   4       15.18       16.99      0.65 o 
   1  -3   4      388.89      379.45      5.59 o 
   2  -3   4      258.28      241.97      3.72 o 
   3  -3   4      212.26      213.91      3.96 o 
   4  -3   4       19.91       18.66      1.35 o 
   5  -3   4        1.09        1.39      0.63 o 
   6  -3   4       31.24       32.29      5.45 o 
   7  -3   4        3.23        4.35      0.97 o 
   8  -3   4        2.70        1.98      0.94 o 
  -8  -2   4       20.16       19.66      3.35 o 
  -7  -2   4       18.38       19.76      1.57 o 
  -6  -2   4        2.65        2.21      0.67 o 
  -5  -2   4      611.07      611.23     10.40 o 
  -4  -2   4       37.67       39.33      1.40 o 
  -3  -2   4      353.19      395.27      5.86 o 
  -2  -2   4      442.97      462.83      6.72 o 
  -1  -2   4      835.87      845.02     11.82 o 
   0  -2   4       69.87       97.92      1.92 o 
   1  -2   4        0.31        0.00      0.18 o 
   2  -2   4       26.78       27.80      0.66 o 
   3  -2   4        3.02        5.87      1.04 o 
   4  -2   4        6.11        6.33      0.82 o 
   5  -2   4        4.71        5.47      0.85 o 
   6  -2   4        2.16        2.31      1.48 o 
   7  -2   4        3.79        3.54      0.95 o 
   8  -2   4        0.19       -0.29      0.65 o 
  -8  -1   4        1.46        1.87      0.71 o 
  -7  -1   4        2.10        3.82      0.69 o 
  -6  -1   4       65.99       65.83      1.95 o 
  -5  -1   4        0.97        1.54      0.50 o 
  -4  -1   4       81.26       79.26      1.62 o 
  -3  -1   4       72.02       90.15      1.72 o 
  -2  -1   4       86.34       91.23      1.65 o 
  -1  -1   4        0.29        0.20      0.26 o 
   0  -1   4        8.22        5.90      0.34 o 
   1  -1   4      221.50      244.40      4.44 o 
   2  -1   4      186.19      181.07      2.73 o 
   3  -1   4       18.08       23.72      1.23 o 
   4  -1   4        2.96        3.10      0.67 o 
   5  -1   4        7.21        8.03      1.01 o 
   6  -1   4       32.80       36.89      2.76 o 
   7  -1   4        6.20        6.17      1.07 o 
   8  -1   4        4.46        2.70      1.20 o 
  -9   0   4        1.17        1.79      1.46 o 
  -8   0   4        0.01       -0.46      0.52 o 
  -7   0   4        3.55        2.35      0.85 o 
  -6   0   4      161.07      157.39      3.46 o 
  -5   0   4      106.06      108.97      2.34 o 
  -4   0   4       55.13       50.38      1.22 o 
  -3   0   4       10.48        7.83      0.49 o 
  -2   0   4      615.83      616.81      8.76 o 
  -1   0   4      324.94      336.41      5.79 o 
   0   0   4        6.57       10.23      0.39 o 
   1   0   4      270.99      274.72      4.04 o 
   2   0   4       16.57       15.55      0.50 o 
   3   0   4       84.59       80.06      1.56 o 
   4   0   4       12.32       12.25      1.08 o 
   5   0   4        0.95        1.02      0.69 o 
   6   0   4        7.97        8.66      1.13 o 
   7   0   4        1.64        0.98      0.77 o 
   8   0   4        0.01        2.08      1.18 o 
  -8   1   4        0.01        0.34      0.57 o 
  -7   1   4        0.21        0.03      0.49 o 
  -6   1   4        2.13        2.51      0.51 o 
  -5   1   4        2.02        1.22      0.44 o 
  -4   1   4        0.32       -0.24      0.26 o 
  -3   1   4        0.80       -0.01      0.21 o 
  -2   1   4      119.44      104.83      1.85 o 
  -1   1   4       41.83       52.31      1.37 o 
   0   1   4      858.85      909.48     12.63 o 
   1   1   4      246.46      287.22      4.28 o 
   2   1   4       90.23      102.51      1.81 o 
   3   1   4       41.27       42.93      1.01 o 
   4   1   4      203.51      209.74      3.37 o 
   5   1   4       13.03       14.69      1.81 o 
   6   1   4        0.39       -1.12      1.16 o 
   7   1   4        1.08        1.03      1.04 o 
   8   1   4        1.34        2.63      1.36 o 
  -8   2   4        7.22        6.62      1.03 o 
  -7   2   4       56.14       64.12      3.31 o 
  -6   2   4        7.11        6.93      0.67 o 
  -5   2   4        7.15        7.04      0.87 o 
  -4   2   4       48.24       50.62      1.31 o 
  -3   2   4      123.13      119.29      2.21 o 
  -2   2   4        1.83        2.31      0.50 o 
  -1   2   4       39.09       41.50      1.26 o 
   0   2   4        3.93        6.47      0.43 o 
   2   2   4        6.46        5.76      0.46 o 
   3   2   4       52.88       48.18      1.87 o 
   4   2   4        0.25        0.71      0.53 o 
   5   2   4        4.21        4.46      0.90 o 
   6   2   4       13.69       10.99      1.82 o 
   7   2   4        0.92        2.10      1.25 o 
   8   2   4       14.46       14.76      2.43 o 
  -8   3   4        0.98        0.64      0.65 o 
  -7   3   4        3.80        3.75      0.89 o 
  -6   3   4        0.04       -0.23      0.45 o 
  -5   3   4       18.83       19.29      1.01 o 
  -4   3   4        3.28        4.02      0.50 o 
  -3   3   4        3.10        3.07      0.56 o 
  -2   3   4        0.01       -0.07      0.24 o 
  -1   3   4       45.18       45.48      1.47 o 
   0   3   4       44.76       55.58      1.30 o 
   1   3   4        0.00       -0.16      0.28 o 
   2   3   4       81.39       77.96      1.69 o 
   3   3   4       98.82      100.57      2.38 o 
   4   3   4        0.19       -0.09      0.36 o 
   5   3   4       21.87       26.10      1.83 o 
   6   3   4       24.86       30.16      2.98 o 
   7   3   4        6.14        2.61      1.42 o 
  -8   4   4       10.16       10.88      1.96 o 
  -7   4   4       12.38       12.93      1.17 o 
  -6   4   4        0.07        0.30      0.53 o 
  -5   4   4        0.15       -0.51      0.46 o 
  -4   4   4        8.16        8.08      0.69 o 
  -3   4   4       28.67       29.02      1.05 o 
  -2   4   4       32.20       34.19      1.54 o 
  -1   4   4       54.90       55.64      1.96 o 
   0   4   4      155.90      167.30      3.01 o 
   1   4   4       69.72       67.11      1.63 o 
   2   4   4       95.74       96.92      2.11 o 
   3   4   4       64.69       66.61      1.94 o 
   4   4   4       15.69       16.31      1.04 o 
   5   4   4       13.40       12.89      2.04 o 
   6   4   4        0.39        1.76      1.26 o 
  -7   5   4        2.80        3.73      0.82 o 
  -6   5   4       10.64       10.41      1.10 o 
  -5   5   4        4.20        6.28      1.32 o 
  -4   5   4        3.62        1.71      1.16 o 
  -3   5   4       31.69       33.09      1.57 o 
  -2   5   4        2.63        3.37      0.53 o 
  -1   5   4      100.80      103.50      2.25 o 
   0   5   4        2.17        3.24      0.61 o 
   1   5   4        4.37        4.18      0.68 o 
   2   5   4      125.38      127.74      2.66 o 
   3   5   4       45.22       44.45      1.65 o 
   4   5   4        2.51        2.97      0.66 o 
   5   5   4        2.50        2.02      1.29 o 
   6   5   4        4.20        4.12      1.59 o 
  -6   6   4        0.02       -0.32      0.66 o 
  -5   6   4        8.88        8.82      1.08 o 
  -4   6   4        0.66        0.63      0.60 o 
  -3   6   4        0.67        0.58      0.77 o 
  -2   6   4        0.66       -0.21      0.54 o 
  -1   6   4       10.63       11.62      1.19 o 
   0   6   4        0.24       -0.41      0.39 o 
   1   6   4       14.80       14.64      0.99 o 
   2   6   4        0.24        0.74      0.49 o 
   3   6   4        9.05        7.64      0.79 o 
   4   6   4        0.02       -0.43      0.45 o 
   5   6   4        0.01       -0.33      1.39 o 
  -5   7   4        0.79        0.31      0.68 o 
  -4   7   4        1.43        0.35      0.65 o 
  -3   7   4        0.92        1.46      0.70 o 
  -2   7   4        3.45        3.75      0.81 o 
  -1   7   4        1.31        1.98      0.66 o 
   0   7   4        0.16       -0.03      0.54 o 
   1   7   4       37.21       39.20      1.85 o 
   2   7   4       13.50       15.41      1.68 o 
   3   7   4        3.02        3.60      2.08 o 
  -3   8   4        0.13       -0.27      0.73 o 
  -2   8   4        4.28        3.98      0.89 o 
  -1   8   4        2.85        2.97      0.82 o 
   0   8   4        3.85        2.56      0.80 o 
   1   8   4        2.41        2.65      0.81 o 
  -3  -9   5        1.31        3.09      1.71 o 
  -2  -9   5        4.24        4.62      0.95 o 
  -1  -9   5        0.15        0.01      0.64 o 
   0  -9   5        0.06        0.00      0.61 o 
   1  -9   5        3.55        1.75      0.60 o 
   2  -9   5        1.10        0.92      0.57 o 
   3  -9   5        0.10        0.17      0.55 o 
   4  -9   5        0.20        0.08      1.32 o 
  -4  -8   5        0.84        0.54      0.69 o 
  -3  -8   5       13.16       13.71      1.26 o 
  -2  -8   5       37.59       41.92      1.82 o 
  -1  -8   5        0.00       -0.05      0.56 o 
   0  -8   5        0.29        0.60      0.61 o 
   1  -8   5       10.29        8.93      0.83 o 
   2  -8   5        0.41       -0.22      0.45 o 
   3  -8   5        5.33        5.61      0.74 o 
   4  -8   5        1.37        1.34      0.89 o 
   5  -8   5        0.12        0.43      0.76 o 
   6  -8   5        5.41        3.64      1.07 o 
  -5  -7   5        4.50        5.24      0.94 o 
  -4  -7   5       17.55       13.69      1.25 o 
  -3  -7   5       23.30       27.27      1.64 o 
  -2  -7   5       25.66       25.14      1.81 o 
  -1  -7   5        0.96        1.23      0.73 o 
   0  -7   5       67.24       65.40      1.78 o 
   1  -7   5        0.40       -0.12      0.43 o 
   2  -7   5       15.57       15.89      1.00 o 
   3  -7   5        1.54        1.82      0.51 o 
   4  -7   5        0.11        0.19      0.67 o 
   5  -7   5        6.06        5.82      1.63 o 
   6  -7   5        1.21        1.30      0.78 o 
  -6  -6   5       26.90       28.03      1.79 o 
  -5  -6   5        3.91        2.99      0.80 o 
  -4  -6   5        0.01        0.11      0.55 o 
  -3  -6   5      199.81      207.25      4.49 o 
  -2  -6   5       51.09       49.30      1.92 o 
  -1  -6   5       37.54       36.61      1.24 o 
   0  -6   5        6.38        6.17      0.67 o 
   1  -6   5       42.99       40.99      1.47 o 
   2  -6   5        0.05        0.46      0.40 o 
   3  -6   5        0.18        0.31      0.44 o 
   4  -6   5        0.11       -0.22      0.59 o 
   5  -6   5        4.06        4.22      0.96 o 
   6  -6   5        0.01       -0.18      0.60 o 
   7  -6   5        1.06        1.75      0.86 o 
  -7  -5   5        6.79        5.38      0.99 o 
  -6  -5   5        0.80        0.56      0.62 o 
  -5  -5   5        0.06       -0.26      0.50 o 
  -4  -5   5       19.93       17.31      1.23 o 
  -3  -5   5        0.57        0.55      0.50 o 
  -2  -5   5        4.82        5.77      0.73 o 
  -1  -5   5       44.92       42.41      1.62 o 
   0  -5   5        6.92        9.07      0.66 o 
   1  -5   5        1.44        0.61      0.35 o 
   2  -5   5        0.08        0.04      0.32 o 
   3  -5   5       30.52       31.28      1.01 o 
   4  -5   5       20.80       20.75      1.60 o 
   5  -5   5        0.78        2.32      1.17 o 
   6  -5   5        1.96        0.89      0.74 o 
   7  -5   5       17.86       17.21      1.79 o 
   8  -5   5        0.40        0.15      0.84 o 
  -7  -4   5        3.05        4.61      0.87 o 
  -6  -4   5        0.43       -0.19      0.52 o 
  -5  -4   5       14.72       14.56      1.13 o 
  -4  -4   5      276.13      276.73      5.41 o 
  -3  -4   5       36.49       34.51      1.35 o 
  -2  -4   5       70.27       79.32      1.70 o 
  -1  -4   5      118.94      128.45      2.37 o 
   0  -4   5      194.27      216.58      3.56 o 
   1  -4   5       24.18       25.78      0.86 o 
   2  -4   5        1.09        0.63      0.33 o 
   3  -4   5       20.56       23.56      0.94 o 
   4  -4   5       12.88       10.70      1.74 o 
   5  -4   5        8.16        8.15      1.10 o 
   6  -4   5        7.23        7.73      1.19 o 
   7  -4   5        2.04        2.58      1.37 o 
   8  -4   5        1.18       -0.01      0.90 o 
  -7  -3   5        0.11       -0.75      0.55 o 
  -6  -3   5        0.24       -0.23      0.50 o 
  -5  -3   5       49.24       48.55      1.76 o 
  -4  -3   5        0.62        0.46      0.47 o 
  -3  -3   5      110.63      126.72      2.80 o 
  -2  -3   5      106.40      108.77      2.03 o 
  -1  -3   5      244.61      289.40      4.47 o 
   0  -3   5       31.02       33.97      1.66 o 
   1  -3   5       92.46      108.78      1.96 o 
   2  -3   5       91.12       84.81      1.61 o 
   3  -3   5        7.75        8.85      0.45 o 
   4  -3   5        0.06       -0.66      0.45 o 
   5  -3   5       33.67       33.50      1.79 o 
   6  -3   5       39.26       43.03      2.56 o 
   7  -3   5        2.41        2.29      0.90 o 
   8  -3   5        0.25        0.26      0.88 o 
  -8  -2   5        1.46        1.89      0.93 o 
  -7  -2   5        8.15        6.46      0.87 o 
  -6  -2   5        3.20        3.52      0.70 o 
  -5  -2   5       80.82       69.35      2.02 o 
  -4  -2   5      121.84      117.46      2.68 o 
  -3  -2   5        3.18        2.89      0.36 o 
  -2  -2   5       23.14       27.45      0.91 o 
  -1  -2   5      184.81      196.35      3.13 o 
   0  -2   5       10.42        8.65      0.48 o 
   1  -2   5       35.88       48.61      1.06 o 
   2  -2   5       11.99       15.26      0.53 o 
   3  -2   5       39.08       44.88      1.76 o 
   4  -2   5        9.90       11.16      1.08 o 
   5  -2   5        2.02        1.67      0.71 o 
   6  -2   5        0.00        1.17      0.75 o 
   7  -2   5        1.35        1.81      0.89 o 
   8  -2   5        2.09        3.39      0.99 o 
  -8  -1   5        2.65        3.44      0.79 o 
  -7  -1   5        2.13        1.92      0.64 o 
  -6  -1   5        0.43        0.68      0.50 o 
  -5  -1   5        3.69        3.11      0.60 o 
  -4  -1   5        0.22        0.14      0.29 o 
  -3  -1   5       59.06       68.17      1.44 o 
  -2  -1   5       18.00       26.37      1.19 o 
  -1  -1   5        0.91       -0.29      0.19 o 
   0  -1   5        0.97        1.34      0.25 o 
   1  -1   5      801.75      815.29     11.40 o 
   2  -1   5       95.10       98.07      1.68 o 
   3  -1   5      234.17      225.12      5.40 o 
   4  -1   5      127.71      132.60      3.77 o 
   5  -1   5      307.00      307.99      7.48 o 
   6  -1   5        2.26        2.90      1.26 o 
   7  -1   5        1.93        3.44      0.95 o 
   8  -1   5       12.65       11.40      2.09 o 
  -8   0   5        0.65        1.86      0.68 o 
  -7   0   5        7.22        6.12      0.83 o 
  -6   0   5       65.19       67.11      2.04 o 
  -5   0   5        3.42        2.65      0.47 o 
  -4   0   5        9.88        8.67      0.60 o 
  -3   0   5      238.97      247.34      3.92 o 
  -2   0   5       78.01       79.13      2.79 o 
  -1   0   5      273.16      268.85      5.97 o 
   0   0   5      262.16      320.41      4.73 o 
   1   0   5       60.43       53.77      1.25 o 
   2   0   5      594.92      694.53      9.78 o 
   3   0   5        6.95        7.17      0.41 o 
   4   0   5      161.99      169.62      4.50 o 
   5   0   5       23.86       25.89      1.74 o 
   6   0   5       11.19       11.53      1.35 o 
   7   0   5        2.75        4.78      1.05 o 
   8   0   5        0.04        0.71      1.06 o 
  -8   1   5        1.11        1.23      1.10 o 
  -7   1   5        4.68        3.77      0.71 o 
  -6   1   5       17.13       15.19      0.92 o 
  -5   1   5       16.06       18.69      0.95 o 
  -4   1   5      146.12      154.41      3.29 o 
  -3   1   5       41.05       38.82      1.15 o 
  -2   1   5      177.12      202.34      3.93 o 
  -1   1   5       18.23       32.87      1.61 o 
   0   1   5       26.39       24.07      0.67 o 
   1   1   5      383.17      462.96      8.07 o 
   2   1   5       52.53       51.10      1.15 o 
   3   1   5        0.77        0.13      0.25 o 
   4   1   5      361.40      365.99      8.41 o 
   5   1   5       20.04       18.92      1.95 o 
   6   1   5        1.70        1.79      0.81 o 
   7   1   5        8.74       13.46      2.13 o 
   8   1   5        0.16       -1.45      0.96 o 
  -8   2   5        3.32        4.82      1.06 o 
  -7   2   5       17.30       17.28      1.56 o 
  -6   2   5       26.27       27.20      1.50 o 
  -5   2   5       19.05       16.71      1.14 o 
  -4   2   5        3.40        3.50      0.58 o 
  -3   2   5      132.21      141.29      2.55 o 
  -2   2   5       24.56       18.72      0.66 o 
  -1   2   5        8.59        9.82      0.96 o 
   0   2   5        5.48        5.05      0.56 o 
   1   2   5      115.93      112.53      8.78 o 
   2   2   5       15.65       13.96      0.71 o 
   3   2   5       66.22       64.95      1.76 o 
   4   2   5       99.27      104.65      6.72 o 
   5   2   5        2.56        2.57      0.81 o 
   6   2   5       47.46       52.04      2.44 o 
   7   2   5       13.07       11.20      2.01 o 
  -8   3   5        0.02       -0.27      0.76 o 
  -7   3   5        1.49        1.97      0.66 o 
  -6   3   5        0.00        0.34      0.53 o 
  -5   3   5        1.58        1.77      0.60 o 
  -4   3   5        2.11        2.29      0.59 o 
  -3   3   5        0.17       -0.14      0.79 o 
  -2   3   5       44.36       47.58      1.59 o 
  -1   3   5       42.61       45.08      1.16 o 
   0   3   5      332.48      358.33      5.53 o 
   1   3   5      136.13      140.37      2.59 o 
   2   3   5       87.82       95.38      1.99 o 
   3   3   5      627.14      643.14      9.51 o 
   4   3   5      106.02      106.71      5.08 o 
   5   3   5      122.60      140.55     10.06 o 
   6   3   5        4.65        5.01      1.51 o 
   7   3   5       39.85       42.00      3.84 o 
  -7   4   5        0.11       -0.01      0.57 o 
  -6   4   5        8.54       10.10      1.06 o 
  -5   4   5       14.20       16.70      1.27 o 
  -4   4   5       58.25       57.74      1.98 o 
  -3   4   5       86.42       94.71      2.75 o 
  -2   4   5       56.64       52.85      1.79 o 
  -1   4   5      155.76      149.72      3.43 o 
   0   4   5        7.86        8.28      0.65 o 
   1   4   5      146.84      144.22      2.93 o 
   2   4   5       62.74       53.79      3.50 o 
   3   4   5       12.29       12.37      0.84 o 
   5   4   5        0.71       -1.01      0.86 o 
   6   4   5        6.61        7.60      1.76 o 
  -7   5   5        4.06        3.76      0.84 o 
  -6   5   5        0.01        0.51      0.60 o 
  -5   5   5       33.52       36.34      2.52 o 
  -4   5   5        0.49        0.49      0.58 o 
  -3   5   5        8.56        7.78      0.92 o 
  -2   5   5        7.56        8.37      0.92 o 
  -1   5   5        0.84        1.06      0.54 o 
   0   5   5        4.80        4.35      0.71 o 
   1   5   5        4.69        4.99      0.75 o 
   2   5   5       37.88       41.69      1.42 o 
   3   5   5       48.78       40.72      4.30 o 
   4   5   5        5.83        8.72      1.20 o 
   5   5   5        0.25       -0.50      1.14 o 
  -6   6   5        0.87       -0.14      1.05 o 
  -5   6   5        0.02       -0.23      0.61 o 
  -4   6   5        0.07        0.61      0.62 o 
  -3   6   5        4.58        3.75      0.81 o 
  -2   6   5        0.15       -0.55      0.52 o 
  -1   6   5        0.18       -0.19      0.57 o 
   0   6   5        2.52        1.01      0.71 o 
   1   6   5        5.17        6.11      1.23 o 
   2   6   5        0.08        0.90      0.58 o 
   3   6   5       14.95       16.48      1.91 o 
  -4   7   5        6.14        5.41      1.01 o 
  -3   7   5        1.71        1.60      0.76 o 
  -2   7   5        3.89        4.40      0.87 o 
  -1   7   5        0.44        1.03      0.64 o 
   0   7   5        8.40       12.93      1.23 o 
   1   7   5        2.61        0.85      0.67 o 
   2   7   5       26.36       29.75      3.17 o 
  -2  -9   6        0.01       -0.36      0.62 o 
  -1  -9   6        0.54        2.03      0.80 o 
   0  -9   6        2.36        2.25      0.77 o 
   1  -9   6        0.34        0.11      0.53 o 
   2  -9   6        0.05       -0.28      0.51 o 
   3  -9   6        1.26        1.45      0.85 o 
   4  -9   6        0.26        0.63      0.81 o 
  -4  -8   6        1.78        1.97      0.78 o 
  -3  -8   6       30.79       37.22      2.94 o 
  -2  -8   6       48.52       51.84      2.03 o 
  -1  -8   6        0.72        0.84      0.62 o 
   0  -8   6        0.68        0.31      0.52 o 
   1  -8   6       16.64       21.30      1.43 o 
   2  -8   6        5.60        5.91      0.74 o 
   3  -8   6        0.92        2.38      0.60 o 
   4  -8   6        0.58       -0.10      0.69 o 
   5  -8   6        0.00       -0.17      0.67 o 
  -5  -7   6        0.76        1.21      0.69 o 
  -4  -7   6        2.74        3.70      0.80 o 
  -3  -7   6        7.79        7.51      0.99 o 
  -2  -7   6        1.24        1.76      0.65 o 
  -1  -7   6        1.27        1.07      0.59 o 
   0  -7   6        3.38        4.36      0.64 o 
   1  -7   6        7.08        5.44      0.68 o 
   2  -7   6        1.20        0.54      0.67 o 
   3  -7   6        6.45        4.96      0.94 o 
   4  -7   6       11.74       10.58      1.39 o 
   5  -7   6        0.95        0.82      0.74 o 
   6  -7   6        0.08        0.05      0.82 o 
  -6  -6   6        0.05        0.46      0.71 o 
  -5  -6   6        0.39       -0.49      0.56 o 
  -4  -6   6       40.48       44.69      2.20 o 
  -3  -6   6       71.94       76.15      2.35 o 
  -2  -6   6        0.13        0.39      0.52 o 
  -1  -6   6        1.15        1.12      0.46 o 
   0  -6   6       40.64       43.49      1.36 o 
   1  -6   6       26.53       28.05      1.66 o 
   2  -6   6        0.02       -0.02      0.38 o 
   3  -6   6        0.32        0.44      0.41 o 
   4  -6   6        0.78        0.03      0.66 o 
   5  -6   6        0.12       -0.03      0.68 o 
   6  -6   6        0.00       -0.90      0.60 o 
   7  -6   6        0.18        0.96      0.84 o 
  -7  -5   6        1.57        1.78      0.79 o 
  -6  -5   6        0.03       -0.02      0.60 o 
  -5  -5   6        3.27        2.99      0.75 o 
  -4  -5   6        4.61        4.16      0.81 o 
  -3  -5   6        5.65        4.65      0.76 o 
  -2  -5   6        1.82        2.67      0.62 o 
  -1  -5   6       18.98       19.84      0.93 o 
   0  -5   6        8.74       11.21      0.74 o 
   1  -5   6        0.33        0.13      0.40 o 
   2  -5   6       12.18       15.08      1.14 o 
   3  -5   6       48.40       47.70      2.17 o 
   4  -5   6        1.79        2.19      0.77 o 
   5  -5   6        0.01        0.89      0.71 o 
   6  -5   6       12.12       12.60      1.53 o 
   7  -5   6       10.49       12.76      2.45 o 
  -7  -4   6        0.00       -0.86      1.08 o 
  -6  -4   6        0.10       -0.78      0.52 o 
  -5  -4   6       22.63       26.55      2.27 o 
  -4  -4   6       73.81       73.94      2.17 o 
  -3  -4   6        7.98        6.14      0.73 o 
  -2  -4   6        3.30        3.82      0.47 o 
  -1  -4   6       32.85       40.83      1.16 o 
   0  -4   6       71.30       67.45      1.52 o 
   1  -4   6       10.02       10.10      0.81 o 
   2  -4   6        0.13        0.28      0.30 o 
   3  -4   6       22.66       27.21      1.59 o 
   4  -4   6        5.70        6.56      1.02 o 
   5  -4   6        9.44       10.52      2.73 o 
   6  -4   6        2.87        2.43      0.87 o 
   7  -4   6        1.56        2.55      0.98 o 
   8  -4   6        1.66        1.53      1.04 o 
  -8  -3   6        3.11        1.96      0.78 o 
  -7  -3   6        1.19        0.84      0.66 o 
  -6  -3   6        0.22       -0.13      0.80 o 
  -5  -3   6        4.69        5.26      0.77 o 
  -4  -3   6        1.12        0.14      0.46 o 
  -3  -3   6        9.01       11.21      0.86 o 
  -2  -3   6       20.95       17.92      0.95 o 
  -1  -3   6        2.04        1.47      0.34 o 
   0  -3   6        0.83        0.22      0.25 o 
   1  -3   6        5.60        2.34      0.34 o 
   2  -3   6      103.90      113.52      2.05 o 
   3  -3   6       49.45       46.05      1.90 o 
   4  -3   6        4.14        3.39      0.76 o 
   5  -3   6       17.05       17.68      1.52 o 
   6  -3   6       42.66       45.85      2.99 o 
   7  -3   6        3.62        4.56      1.15 o 
   8  -3   6        1.22        1.24      1.02 o 
  -8  -2   6        0.35        0.18      0.64 o 
  -7  -2   6        6.54        6.76      0.92 o 
  -6  -2   6       16.35       16.19      1.20 o 
  -5  -2   6       72.59       69.71      2.38 o 
  -4  -2   6        0.12       -0.46      0.38 o 
  -3  -2   6       30.87       29.24      1.84 o 
  -2  -2   6       51.72       61.09      1.37 o 
  -1  -2   6      194.16      195.84      3.19 o 
   0  -2   6        1.48        6.05      0.45 o 
   1  -2   6        8.13        5.29      0.41 o 
   2  -2   6       14.38       14.22      0.82 o 
   3  -2   6       37.32       49.53      1.96 o 
   4  -2   6       23.57       23.71      1.60 o 
   5  -2   6       20.90       21.93      1.83 o 
   6  -2   6       24.16       26.95      5.30 o 
   7  -2   6        4.54        6.10      1.75 o 
   8  -2   6        5.03        6.27      1.55 o 
  -8  -1   6        1.21        0.73      0.79 o 
  -7  -1   6        1.32        0.43      0.57 o 
  -6  -1   6        0.82        0.87      0.84 o 
  -5  -1   6        1.05        0.54      0.48 o 
  -4  -1   6        0.90        1.29      0.36 o 
  -3  -1   6        7.84       10.57      0.61 o 
  -2  -1   6        9.72        9.37      0.54 o 
  -1  -1   6       25.39       27.08      0.77 o 
   0  -1   6       12.70       15.73      0.69 o 
   1  -1   6        4.57        9.07      0.50 o 
   2  -1   6      203.75      223.48      3.48 o 
   3  -1   6        3.02        3.11      0.77 o 
   4  -1   6        1.83        2.08      0.68 o 
   5  -1   6      147.66      152.82      4.46 o 
   6  -1   6       29.22       29.45      2.04 o 
   7  -1   6        4.13        3.37      0.99 o 
   8  -1   6        1.46        1.55      1.16 o 
  -8   0   6        2.97        4.11      1.00 o 
  -7   0   6        0.17        0.51      0.76 o 
  -6   0   6       15.54       15.47      1.45 o 
  -5   0   6       11.73       12.13      0.80 o 
  -4   0   6       30.54       28.02      1.01 o 
  -3   0   6        2.37        4.57      0.60 o 
  -2   0   6      249.82      273.83      6.17 o 
  -1   0   6        0.56        0.16      0.42 o 
   0   0   6      203.74      247.46      3.81 o 
   1   0   6        1.52        2.69      0.83 o 
   2   0   6        1.54        1.49      0.32 o 
   3   0   6        4.05        4.87      0.65 o 
   4   0   6       22.29       23.83      1.64 o 
   5   0   6        3.69        4.12      0.89 o 
   6   0   6       15.39       14.94      1.57 o 
   7   0   6        1.85        3.62      1.02 o 
   8   0   6        0.17       -0.57      1.00 o 
  -8   1   6        7.06        7.62      1.41 o 
  -7   1   6        4.35        7.38      1.15 o 
  -6   1   6       25.23       23.16      3.16 o 
  -5   1   6        6.93        6.93      0.81 o 
  -4   1   6       25.53       23.91      1.28 o 
  -3   1   6       25.83       26.65      1.15 o 
  -2   1   6       31.74       28.36      1.29 o 
  -1   1   6       13.53       12.07      0.81 o 
   0   1   6        0.49        1.37      0.24 o 
   1   1   6        8.66       14.32      0.62 o 
   2   1   6        0.50        1.01      0.30 o 
   3   1   6        0.64        0.83      0.30 o 
   4   1   6      157.18       96.88      4.16 o 
   5   1   6       20.28       20.20      1.62 o 
   6   1   6       24.61       26.35      2.43 o 
   7   1   6       10.15       10.41      2.03 o 
  -8   2   6        0.15        0.95      0.82 o 
  -7   2   6        1.21        1.54      0.82 o 
  -6   2   6        0.00        0.39      0.68 o 
  -5   2   6        3.69        3.67      0.68 o 
  -4   2   6        1.66        1.56      0.54 o 
  -3   2   6        0.28        0.06      0.42 o 
  -2   2   6        1.37        1.12      0.47 o 
  -1   2   6       20.46       28.58      2.50 o 
   0   2   6        8.96        5.78      0.63 o 
   1   2   6       20.41       17.68      0.75 o 
   2   2   6       62.56       58.66      1.40 o 
   3   2   6       79.99       77.73      1.74 o 
   4   2   6       15.87       17.52      1.49 o 
   5   2   6      101.24      109.06      4.14 o 
   6   2   6        0.30        0.22      0.80 o 
   7   2   6       33.44       32.28      3.34 o 
  -7   3   6        0.74        0.95      0.83 o 
  -6   3   6        6.43        9.33      1.02 o 
  -5   3   6        0.34       -0.25      0.52 o 
  -4   3   6       12.14       13.55      1.43 o 
  -3   3   6        1.31        0.88      1.00 o 
  -2   3   6       10.90        9.77      0.89 o 
  -1   3   6       84.18       80.08      2.20 o 
   0   3   6       28.95       23.28      1.37 o 
   1   3   6      129.37      126.30      3.13 o 
   2   3   6        4.36        4.86      0.57 o 
   3   3   6       11.13       12.10      0.80 o 
   4   3   6       33.01       31.01      2.42 o 
   5   3   6        6.41        5.58      1.06 o 
   6   3   6        0.87        1.73      1.27 o 
  -7   4   6        4.76        5.77      0.96 o 
  -6   4   6        9.75       11.64      1.18 o 
  -5   4   6       35.69       39.88      1.84 o 
  -4   4   6       14.66       16.20      1.24 o 
  -3   4   6       67.10       71.68      2.28 o 
  -2   4   6        4.78        6.48      0.81 o 
  -1   4   6      106.37      108.66      2.83 o 
   0   4   6        9.30        8.58      0.88 o 
   1   4   6       12.94       12.21      1.00 o 
   2   4   6        7.96        2.75      1.80 o 
   3   4   6        0.00       -0.38      0.39 o 
   4   4   6        0.10       -0.37      0.70 o 
   5   4   6        0.08       -0.81      0.54 o 
  -6   5   6        0.68        0.86      0.68 o 
  -5   5   6       13.78       15.52      1.36 o 
  -4   5   6       42.70       44.75      1.92 o 
  -3   5   6       34.12       35.82      1.71 o 
  -2   5   6        5.02        3.73      0.73 o 
  -1   5   6        1.18        0.49      0.55 o 
   0   5   6        5.49        4.99      0.80 o 
   1   5   6        1.10       -0.12      0.51 o 
   2   5   6        3.70        3.23      0.70 o 
   3   5   6        5.19        5.20      0.80 o 
   4   5   6        0.61        0.78      1.12 o 
  -5   6   6        5.42        5.82      1.20 o 
  -4   6   6        1.90        2.10      0.75 o 
  -3   6   6        0.88        0.21      0.60 o 
  -2   6   6        0.22       -0.19      0.64 o 
  -1   6   6        0.24       -0.63      0.42 o 
   0   6   6        2.60        3.47      0.76 o 
   1   6   6        1.49        2.17      0.75 o 
   2   6   6        9.42       11.49      1.13 o 
   3   6   6        0.95        0.18      0.69 o 
  -3   7   6        0.02       -0.03      0.62 o 
  -2   7   6        4.28        5.79      1.00 o 
  -1   7   6        2.17        0.80      0.74 o 
   0   7   6        3.38        5.00      1.11 o 
   1   7   6        0.00       -0.54      0.57 o 
  -2  -9   7        3.78        4.28      1.41 o 
  -1  -9   7        8.86        9.10      1.12 o 
   0  -9   7        0.03        0.11      0.70 o 
   1  -9   7       14.04       16.30      1.19 o 
   2  -9   7        0.27        0.69      0.91 o 
   3  -9   7        2.21        1.96      0.96 o 
  -4  -8   7        0.01        0.81      0.71 o 
  -3  -8   7        2.96        1.97      0.81 o 
  -2  -8   7       34.69       38.66      3.45 o 
  -1  -8   7        2.67        4.48      0.84 o 
   0  -8   7        2.40        3.01      0.76 o 
   1  -8   7        4.46        3.06      0.62 o 
   2  -8   7        7.22        8.76      0.94 o 
   3  -8   7        0.28       -0.49      0.77 o 
   4  -8   7        0.40        2.84      0.96 o 
   5  -8   7        1.18        1.18      0.85 o 
  -5  -7   7        0.18        0.52      0.66 o 
  -4  -7   7        0.01        0.55      0.65 o 
  -3  -7   7        0.11        0.21      0.60 o 
  -2  -7   7        0.64        0.81      0.61 o 
  -1  -7   7        0.05        0.17      0.55 o 
   0  -7   7        5.18        3.94      0.76 o 
   1  -7   7        3.48        4.09      0.62 o 
   2  -7   7        0.14        0.58      0.45 o 
   3  -7   7        9.44        9.38      1.25 o 
   4  -7   7       10.47        7.57      1.20 o 
   5  -7   7        0.95        1.99      0.89 o 
   6  -7   7        0.10        0.46      1.78 o 
  -6  -6   7        0.21        0.22      0.66 o 
  -5  -6   7        0.05        0.16      0.62 o 
  -4  -6   7       13.03       12.04      1.14 o 
  -3  -6   7       22.25       21.03      1.40 o 
  -2  -6   7        0.03       -0.32      0.46 o 
  -1  -6   7        0.68       -0.03      0.43 o 
   0  -6   7       17.31       18.01      1.02 o 
   1  -6   7        0.52        1.21      0.66 o 
   2  -6   7        0.41       -0.06      0.44 o 
   3  -6   7        4.00        2.41      0.78 o 
   4  -6   7       11.29        7.26      1.13 o 
   5  -6   7        4.29        4.11      0.98 o 
   6  -6   7        5.92        5.07      1.18 o 
   7  -6   7        0.28       -0.02      0.98 o 
  -6  -5   7        0.09        0.19      0.59 o 
  -5  -5   7        0.31       -0.39      0.53 o 
  -4  -5   7        1.06        0.94      0.58 o 
  -3  -5   7        4.98        3.78      0.71 o 
  -2  -5   7        5.48        4.17      0.70 o 
  -1  -5   7       23.12       23.52      1.05 o 
   0  -5   7        0.03        0.10      0.36 o 
   1  -5   7        0.05        0.13      0.41 o 
   2  -5   7        0.12       -0.15      0.37 o 
   3  -5   7       32.47       29.59      2.23 o 
   4  -5   7        0.85        0.25      0.66 o 
   5  -5   7        2.31        3.55      0.93 o 
   6  -5   7       17.48       17.58      2.00 o 
   7  -5   7       13.82       12.00      1.62 o 
  -7  -4   7        0.04        0.72      0.89 o 
  -6  -4   7        5.54        5.78      0.94 o 
  -5  -4   7        4.05        4.60      0.77 o 
  -4  -4   7       23.76       21.69      1.57 o 
  -3  -4   7        0.54        1.14      0.56 o 
  -2  -4   7        2.12        2.08      0.44 o 
  -1  -4   7       32.63       36.55      1.12 o 
   0  -4   7        9.03        9.19      0.65 o 
   1  -4   7        8.97        9.54      0.65 o 
   2  -4   7        0.00        0.35      0.30 o 
   3  -4   7        9.19        9.47      1.09 o 
   4  -4   7        3.70        3.48      0.85 o 
   5  -4   7        9.76        9.37      1.23 o 
   6  -4   7        0.66       -0.42      0.74 o 
   7  -4   7        3.31        2.82      1.05 o 
  -7  -3   7        3.22        2.94      0.78 o 
  -6  -3   7        1.32        1.23      0.65 o 
  -5  -3   7        0.09       -0.10      0.66 o 
  -4  -3   7        0.56       -0.01      0.46 o 
  -3  -3   7        4.19        3.02      0.58 o 
  -2  -3   7        2.44        1.97      0.42 o 
  -1  -3   7        2.47        4.04      0.46 o 
   0  -3   7       26.32       20.58      0.82 o 
   1  -3   7        0.35       -0.28      0.28 o 
   2  -3   7      124.37      119.62      2.19 o 
   3  -3   7        0.01       -0.06      0.54 o 
   4  -3   7       66.22       70.23      2.66 o 
   5  -3   7       55.85       57.06      2.56 o 
   6  -3   7       97.44      101.62      3.71 o 
   7  -3   7        2.49        2.61      1.01 o 
  -8  -2   7        0.02        1.72      2.15 o 
  -7  -2   7        3.56        3.03      0.93 o 
  -6  -2   7        0.14       -0.31      0.50 o 
  -5  -2   7        0.25       -0.07      0.49 o 
  -4  -2   7        8.67       11.60      0.94 o 
  -3  -2   7        4.54        6.33      0.56 o 
  -2  -2   7       45.27       46.65      1.21 o 
  -1  -2   7       13.10       12.75      0.71 o 
   0  -2   7       84.65       83.60      1.68 o 
   1  -2   7       13.29       17.04      0.69 o 
   2  -2   7        2.31        2.51      0.35 o 
   3  -2   7       69.56       80.06      2.71 o 
   4  -2   7        0.11        0.83      0.63 o 
   5  -2   7       21.34       23.93      1.82 o 
   6  -2   7        3.59        3.61      1.09 o 
   7  -2   7        4.57        3.34      1.62 o 
  -8  -1   7        3.27        4.55      1.08 o 
  -7  -1   7        0.19        1.93      2.63 o 
  -6  -1   7        0.00       -0.19      0.61 o 
  -5  -1   7        0.23       -0.10      0.54 o 
  -4  -1   7        8.35        6.93      0.59 o 
  -3  -1   7        6.43        6.02      0.54 o 
  -2  -1   7        6.77        6.24      0.54 o 
  -1  -1   7       14.89       12.01      0.66 o 
   0  -1   7        7.65        4.42      0.40 o 
   1  -1   7        4.92        5.46      0.45 o 
   2  -1   7        0.69        0.31      0.27 o 
   3  -1   7       14.06       11.89      1.11 o 
   4  -1   7       15.88       17.22      1.43 o 
   5  -1   7       62.72       60.91      3.87 o 
   6  -1   7        0.74       -0.04      0.71 o 
   7  -1   7        1.19        0.05      1.25 o 
  -8   0   7        1.87        3.54      1.51 o 
  -7   0   7        2.69        2.93      0.89 o 
  -6   0   7        2.68        3.16      0.88 o 
  -5   0   7        1.12        1.32      0.64 o 
  -4   0   7       10.81       12.05      0.95 o 
  -3   0   7        0.15       -0.25      0.38 o 
  -2   0   7       41.25       45.22      1.49 o 
  -1   0   7       11.83        9.19      1.09 o 
   0   0   7        0.01        0.20      0.19 o 
   1   0   7        3.63        3.20      0.46 o 
   2   0   7       10.98       13.89      0.66 o 
   3   0   7        0.63        0.40      0.58 o 
   4   0   7        3.70        4.54      0.91 o 
   5   0   7        4.59        5.72      1.05 o 
   6   0   7        1.83        2.02      0.84 o 
   7   0   7        5.97        7.69      1.31 o 
  -8   1   7        0.02        1.40      0.83 o 
  -7   1   7        1.95        1.72      0.85 o 
  -6   1   7        1.32        1.50      0.84 o 
  -5   1   7       37.60       38.04      1.56 o 
  -4   1   7        0.00       -0.08      0.46 o 
  -3   1   7        2.54        4.19      0.68 o 
  -2   1   7       90.76       86.60      3.73 o 
  -1   1   7       57.02       60.24      1.78 o 
   0   1   7        2.34        2.87      0.54 o 
   1   1   7        0.88        0.86      0.31 o 
   2   1   7       10.47       11.32      0.66 o 
   3   1   7        0.30        0.43      0.59 o 
   4   1   7       23.49       24.51      1.75 o 
   5   1   7       14.35       15.61      2.29 o 
   6   1   7        0.82        0.31      0.78 o 
   7   1   7        0.47       -0.58      1.05 o 
  -7   2   7        0.02        0.09      0.69 o 
  -6   2   7        2.32        2.53      0.90 o 
  -5   2   7        0.82       -0.09      0.56 o 
  -4   2   7        0.36        0.30      0.50 o 
  -3   2   7       22.14       22.88      1.35 o 
  -2   2   7        4.75        4.50      0.70 o 
  -1   2   7        2.70        4.69      1.30 o 
   0   2   7        9.31        9.77      1.16 o 
   1   2   7        8.04        9.55      0.89 o 
   2   2   7        2.10        2.29      0.53 o 
   3   2   7       22.41       25.00      1.68 o 
   4   2   7        0.06       -0.91      0.60 o 
   5   2   7       14.73       18.40      1.70 o 
   6   2   7        0.92        2.46      1.01 o 
  -7   3   7        3.95        4.66      1.35 o 
  -6   3   7       22.69       22.98      1.97 o 
  -5   3   7        4.11        2.58      0.72 o 
  -4   3   7        9.01       10.09      1.03 o 
  -3   3   7      166.68      168.47      7.10 o 
  -2   3   7       94.69      101.29      2.73 o 
  -1   3   7       59.94       57.75      1.90 o 
   0   3   7        0.06       -0.37      0.38 o 
   1   3   7      100.96       90.98      3.03 o 
   2   3   7        0.77        1.22      0.51 o 
   3   3   7       30.93       34.32      2.89 o 
   4   3   7        0.11        0.49      1.14 o 
   5   3   7        2.49        2.78      1.24 o 
   6   3   7        1.36        2.47      1.31 o 
  -6   4   7        0.42        1.69      0.70 o 
  -5   4   7       24.68       22.68      1.57 o 
  -4   4   7       23.37       24.88      1.62 o 
  -3   4   7       52.96       51.70      1.96 o 
  -2   4   7       17.55       18.85      1.33 o 
  -1   4   7        8.93        7.90      0.88 o 
   0   4   7       14.98       13.94      1.09 o 
   1   4   7        1.69        1.03      0.53 o 
   2   4   7        0.22       -0.18      0.48 o 
   3   4   7        1.32        1.13      1.25 o 
   4   4   7        3.29        6.60      1.74 o 
  -5   5   7        0.03       -0.39      0.59 o 
  -4   5   7        9.00        9.26      1.10 o 
  -3   5   7       42.78       43.57      1.90 o 
  -2   5   7        0.70        0.25      0.57 o 
  -1   5   7        0.56       -0.14      0.86 o 
   0   5   7        8.85        9.22      1.00 o 
   1   5   7        0.96        1.28      0.58 o 
   2   5   7        0.18        0.29      0.79 o 
   3   5   7        0.56       -0.40      0.99 o 
   4   5   7        2.53        0.92      1.27 o 
  -4   6   7        1.80        1.81      0.82 o 
  -3   6   7        3.19        2.66      0.93 o 
  -2   6   7        0.33        1.19      0.66 o 
  -1   6   7        5.01        4.98      0.89 o 
   0   6   7        2.20        3.12      0.97 o 
   1   6   7        0.03        0.19      0.59 o 
   2   6   7        1.34        2.41      0.76 o 
  -1  -9   8        1.31        1.69      0.78 o 
   0  -9   8        0.04        0.52      0.69 o 
   1  -9   8        0.03        0.76      0.69 o 
   2  -9   8        2.86       -0.24      1.10 o 
   3  -9   8        0.46        0.82      1.70 o 
  -3  -8   8        7.88        8.17      1.18 o 
  -2  -8   8        0.64        0.74      0.70 o 
  -1  -8   8        0.42        0.17      0.59 o 
   0  -8   8        1.68        1.44      0.66 o 
   1  -8   8        3.57        3.98      0.68 o 
   2  -8   8        0.07       -0.33      0.81 o 
   3  -8   8        0.06        0.22      0.76 o 
   4  -8   8        0.21        0.54      1.05 o 
  -5  -7   8        0.24        0.47      0.77 o 
  -4  -7   8        0.20        0.11      0.62 o 
  -3  -7   8        0.29        0.82      0.69 o 
  -2  -7   8        0.32        0.21      0.58 o 
  -1  -7   8        5.40        4.47      1.32 o 
   0  -7   8        4.91        4.93      1.07 o 
   1  -7   8        1.27        0.90      0.49 o 
   2  -7   8        0.91        0.54      0.47 o 
   3  -7   8        2.81        2.91      0.91 o 
   4  -7   8        9.85        7.78      1.28 o 
   5  -7   8        2.32        3.60      1.01 o 
  -6  -6   8        0.58        1.48      1.21 o 
  -5  -6   8        5.05        5.51      1.17 o 
  -4  -6   8        0.55       -0.07      0.58 o 
  -3  -6   8       11.93       10.25      1.53 o 
  -2  -6   8        1.63        2.09      0.67 o 
  -1  -6   8        9.74        8.34      0.91 o 
   0  -6   8       17.46       17.44      1.04 o 
   1  -6   8        6.67        6.27      0.68 o 
   2  -6   8       17.88       15.91      0.96 o 
   3  -6   8        0.39       -0.27      0.60 o 
   4  -6   8        0.13       -0.98      0.76 o 
   5  -6   8        3.00        3.23      0.94 o 
   6  -6   8        0.87       -0.07      1.38 o 
  -6  -5   8        3.61        3.95      1.09 o 
  -5  -5   8        8.37        8.58      1.05 o 
  -4  -5   8        3.16        3.44      1.20 o 
  -3  -5   8       12.76       11.29      1.03 o 
  -2  -5   8        0.32       -0.51      0.46 o 
  -1  -5   8        0.96        0.24      0.41 o 
   0  -5   8        9.54       10.57      0.78 o 
   1  -5   8        2.23        3.57      0.54 o 
   2  -5   8        1.98        2.61      0.48 o 
   3  -5   8        4.89        5.83      1.00 o 
   4  -5   8        1.10        0.83      1.42 o 
   5  -5   8        6.32        6.90      2.31 o 
   6  -5   8        8.95        7.51      2.07 o 
   7  -5   8       17.40       13.83      1.78 o 
  -7  -4   8        1.40        1.50      1.77 o 
  -6  -4   8        0.97        1.51      1.00 o 
  -5  -4   8        1.90        2.84      0.73 o 
  -4  -4   8        1.87        1.36      0.62 o 
  -3  -4   8        0.09       -0.29      0.48 o 
  -2  -4   8        0.02       -0.03      0.37 o 
  -1  -4   8        0.25        0.33      0.39 o 
   0  -4   8        1.12        0.93      0.54 o 
   1  -4   8       28.80       32.07      1.19 o 
   2  -4   8        3.96        5.38      0.55 o 
   3  -4   8        1.89        1.86      0.70 o 
   4  -4   8       51.76       55.91      3.58 o 
   5  -4   8        2.39        2.76      0.93 o 
   6  -4   8       32.16       34.44      2.45 o 
   7  -4   8        9.90       12.93      1.69 o 
  -7  -3   8        0.51       -0.62      0.69 o 
  -6  -3   8        3.04        2.10      0.94 o 
  -5  -3   8        0.00       -0.74      0.50 o 
  -4  -3   8       14.33       11.04      1.36 o 
  -3  -3   8        6.21        6.00      1.06 o 
  -2  -3   8       11.35       10.60      0.82 o 
  -1  -3   8        5.92        6.43      0.58 o 
   0  -3   8        7.37        6.60      0.62 o 
   1  -3   8       69.09       66.23      1.53 o 
   2  -3   8       63.57       66.38      1.49 o 
   3  -3   8       65.94       69.55      2.61 o 
   4  -3   8        4.25        5.01      1.61 o 
   5  -3   8       20.93       19.91      1.76 o 
   6  -3   8       10.63        9.05      1.39 o 
   7  -3   8       13.00       10.92      1.59 o 
  -7  -2   8        6.47        4.74      1.18 o 
  -6  -2   8       16.80       19.47      1.68 o 
  -5  -2   8        0.10       -0.15      0.56 o 
  -4  -2   8       20.78       19.71      1.54 o 
  -3  -2   8       16.58       19.14      1.33 o 
  -2  -2   8       69.38       69.07      1.59 o 
  -1  -2   8       33.88       33.62      1.13 o 
   0  -2   8        0.18        0.09      0.30 o 
   1  -2   8      126.04      127.52      2.36 o 
   2  -2   8        5.51        5.91      0.50 o 
   3  -2   8       11.49       11.78      2.46 o 
   4  -2   8        9.20        9.41      1.18 o 
   5  -2   8        0.23        0.28      1.04 o 
   6  -2   8        0.71        0.96      0.97 o 
   7  -2   8        0.24       -0.97      1.46 o 
  -7  -1   8       12.44       14.64      2.01 o 
  -6  -1   8        4.09        3.59      0.92 o 
  -5  -1   8       98.30       91.73      4.56 o 
  -4  -1   8       27.49       22.99      1.26 o 
  -3  -1   8       68.99       74.46      2.12 o 
  -2  -1   8       25.99       26.85      2.38 o 
  -1  -1   8      208.34      205.84      4.18 o 
   0  -1   8        7.01        7.24      0.72 o 
   1  -1   8        2.15        3.67      0.66 o 
   2  -1   8        4.63        4.76      0.55 o 
   3  -1   8        0.66        0.36      0.96 o 
   4  -1   8        0.18       -0.74      0.60 o 
   5  -1   8        6.66        6.12      1.34 o 
   6  -1   8        1.45        1.05      0.79 o 
   7  -1   8        2.30        3.98      1.11 o 
  -7   0   8        0.10        0.05      0.78 o 
  -6   0   8        5.51        7.52      1.20 o 
  -5   0   8        1.99        1.55      0.74 o 
  -4   0   8       13.37       11.86      1.01 o 
  -3   0   8        9.56       10.23      0.92 o 
  -2   0   8       58.07       59.27      1.86 o 
  -1   0   8        0.11        0.05      0.68 o 
   0   0   8        0.12        0.07      0.40 o 
   1   0   8        0.29        0.29      0.41 o 
   2   0   8        0.73        0.60      0.31 o 
   3   0   8       13.20       11.73      1.57 o 
   4   0   8        4.11        4.05      0.87 o 
   5   0   8       14.42       13.97      1.45 o 
   6   0   8        1.27        0.71      0.82 o 
   7   0   8        0.08       -1.08      1.44 o 
  -7   1   8        0.03       -0.22      0.71 o 
  -6   1   8        8.95       10.10      1.30 o 
  -5   1   8       24.08       25.11      1.51 o 
  -4   1   8        1.81        0.93      0.83 o 
  -3   1   8        1.58        0.81      0.56 o 
  -2   1   8      131.61      127.91      3.47 o 
  -1   1   8       39.53       42.29      1.56 o 
   0   1   8        5.64        5.09      1.01 o 
   1   1   8       18.10       14.54      0.97 o 
   2   1   8        0.14        0.27      0.40 o 
   3   1   8        0.34       -1.10      1.07 o 
   4   1   8        6.00        8.47      1.13 o 
   5   1   8        0.18       -0.15      0.72 o 
   6   1   8        1.60        0.61      1.75 o 
  -7   2   8        0.55       -0.36      0.77 o 
  -6   2   8        0.03       -0.68      1.26 o 
  -5   2   8        7.71        8.97      1.23 o 
  -4   2   8        3.54        4.31      0.77 o 
  -3   2   8       60.03       58.70      3.41 o 
  -2   2   8        0.63        1.01      0.59 o 
  -1   2   8       25.54       24.29      2.56 o 
   0   2   8        4.97        4.90      0.70 o 
   1   2   8        9.54        6.12      0.71 o 
   2   2   8        0.13        0.00      0.46 o 
   3   2   8        1.44        2.01      1.28 o 
   4   2   8        8.21        8.82      1.96 o 
   5   2   8        1.41        1.89      1.44 o 
   6   2   8        0.04        0.26      1.32 o 
  -6   3   8        9.42        9.85      1.14 o 
  -5   3   8        3.56        2.35      0.75 o 
  -4   3   8        0.37        0.63      0.95 o 
  -3   3   8       31.29       32.31      3.17 o 
  -2   3   8       65.61       62.32      2.12 o 
  -1   3   8        4.84        5.43      0.78 o 
   0   3   8        1.07        2.25      0.63 o 
   1   3   8        2.49        0.68      1.21 o 
   2   3   8        0.79        0.11      0.89 o 
   3   3   8        5.56        5.75      1.58 o 
   4   3   8        1.31        0.62      1.30 o 
   5   3   8        1.98        1.52      1.44 o 
  -6   4   8        0.05        0.29      0.68 o 
  -5   4   8        2.61        2.03      0.74 o 
  -4   4   8        6.25        5.66      0.91 o 
  -3   4   8        0.26        0.91      0.58 o 
  -2   4   8        8.83        8.70      1.39 o 
  -1   4   8        1.10        1.37      0.59 o 
   0   4   8        9.11       10.56      1.01 o 
   1   4   8        0.00       -0.16      0.50 o 
   2   4   8        1.12        1.07      1.14 o 
   3   4   8        3.15        5.21      1.67 o 
   4   4   8        4.36        7.33      1.87 o 
  -4   5   8       11.46       12.04      1.96 o 
  -3   5   8       26.61       26.50      1.74 o 
  -2   5   8        0.38        0.51      0.87 o 
  -1   5   8        0.81        1.15      0.62 o 
   0   5   8        7.81        6.87      0.95 o 
   1   5   8        6.20        5.87      0.91 o 
   2   5   8        0.07        0.07      0.42 o 
   3   5   8        0.00        1.59      1.34 o 
  -2   6   8        2.27        1.35      0.90 o 
  -1   6   8        2.22        1.70      0.81 o 
   0   6   8        5.75        5.93      1.71 o 
   0  -9   9        1.86        2.14      1.39 o 
   1  -9   9        0.27        1.37      0.72 o 
   2  -9   9        0.46        0.66      0.90 o 
  -3  -8   9        0.12       -0.65      0.61 o 
  -2  -8   9        0.27       -0.57      0.63 o 
  -1  -8   9        0.01       -0.09      0.61 o 
   0  -8   9        0.01       -0.01      0.59 o 
   1  -8   9        0.19       -0.40      0.51 o 
   2  -8   9        0.03       -0.07      0.74 o 
   3  -8   9        1.25        1.33      0.88 o 
   4  -8   9        0.00       -1.05      0.70 o 
  -4  -7   9        1.77        0.75      0.68 o 
  -3  -7   9        1.15        0.56      0.66 o 
  -2  -7   9       10.81       12.15      1.17 o 
  -1  -7   9        0.23        0.09      0.55 o 
   0  -7   9        0.02       -0.45      0.46 o 
   1  -7   9       20.00       20.74      1.35 o 
   2  -7   9        1.27        3.33      0.94 o 
   3  -7   9        1.40        1.85      2.36 o 
   4  -7   9        1.45        0.18      0.77 o 
   5  -7   9        0.55        0.93      0.84 o 
  -5  -6   9        0.11       -0.09      0.61 o 
  -4  -6   9        2.21        0.27      0.61 o 
  -3  -6   9       14.90       12.72      1.14 o 
  -2  -6   9        8.24        5.81      0.90 o 
  -1  -6   9        8.31        9.93      0.97 o 
   0  -6   9       27.24       24.40      1.23 o 
   1  -6   9        3.42        4.53      0.65 o 
   2  -6   9        3.23        2.44      1.49 o 
   3  -6   9        1.63        2.41      0.88 o 
   4  -6   9        1.70        2.58      0.88 o 
   5  -6   9        0.07       -0.20      0.76 o 
   6  -6   9        0.14       -1.25      0.83 o 
  -6  -5   9        0.90        1.24      0.88 o 
  -5  -5   9        0.24        0.34      0.60 o 
  -4  -5   9        7.02        6.28      0.90 o 
  -3  -5   9       38.22       35.10      1.58 o 
  -2  -5   9       23.47       21.66      1.33 o 
  -1  -5   9       16.34       15.04      0.94 o 
   0  -5   9       14.42       15.87      0.97 o 
   1  -5   9       52.32       54.67      1.53 o 
   2  -5   9        0.77        1.68      0.78 o 
   3  -5   9        1.44        1.53      0.79 o 
   4  -5   9        0.08        0.33      0.70 o 
   5  -5   9        0.23       -0.77      0.90 o 
   6  -5   9        1.04        0.87      0.89 o 
  -6  -4   9        9.34       12.85      1.57 o 
  -5  -4   9        0.03        0.22      0.63 o 
  -4  -4   9       10.96        8.05      1.16 o 
  -3  -4   9        0.37        0.06      0.50 o 
  -2  -4   9       12.36       11.47      0.96 o 
  -1  -4   9       47.82       48.07      1.41 o 
   0  -4   9        4.07        3.38      0.87 o 
   1  -4   9        7.56        8.91      0.70 o 
   2  -4   9       41.33       37.88      2.00 o 
   3  -4   9        0.36        0.35      0.65 o 
   4  -4   9       25.81       33.02      2.02 o 
   5  -4   9       16.17       17.19      1.70 o 
   6  -4   9        4.05        4.19      1.38 o 
  -7  -3   9        0.05       -0.02      0.78 o 
  -6  -3   9        0.56        1.84      0.80 o 
  -5  -3   9        3.17        2.09      0.82 o 
  -4  -3   9       89.94       80.86      2.99 o 
  -3  -3   9       33.33       29.16      1.93 o 
  -2  -3   9      146.99      150.81      3.43 o 
  -1  -3   9       68.90       70.46      1.69 o 
   0  -3   9      473.32      468.91      7.14 o 
   1  -3   9       34.93       36.03      1.13 o 
   2  -3   9       17.87       16.82      1.39 o 
   3  -3   9      133.99      136.47      4.11 o 
   4  -3   9        0.60        0.72      0.76 o 
   5  -3   9       25.30       23.18      1.92 o 
   6  -3   9        1.57        1.33      0.98 o 
  -7  -2   9        2.87        3.79      1.09 o 
  -6  -2   9       12.11       12.28      1.69 o 
  -5  -2   9       41.23       32.14      2.14 o 
  -4  -2   9       23.53       24.65      1.81 o 
  -3  -2   9      199.73      193.17      4.16 o 
  -2  -2   9       12.48       13.79      1.04 o 
  -1  -2   9      380.47      389.60      7.17 o 
   0  -2   9       46.20       45.57      1.57 o 
   1  -2   9       64.10       66.92      2.01 o 
   2  -2   9       48.69       46.76      3.10 o 
   3  -2   9        1.46        0.23      0.67 o 
   4  -2   9        2.17        2.23      0.90 o 
   5  -2   9        0.12        0.46      0.82 o 
   6  -2   9        3.95        3.07      1.58 o 
  -7  -1   9       17.59       18.65      1.84 o 
  -6  -1   9        2.00        1.36      0.77 o 
  -5  -1   9        0.90        2.41      0.80 o 
  -4  -1   9      103.63      101.42      5.31 o 
  -3  -1   9        0.45       -0.51      0.48 o 
  -2  -1   9       12.88       16.35      2.92 o 
  -1  -1   9      308.89      302.52      5.85 o 
   0  -1   9       83.39       81.41      2.23 o 
   2  -1   9       16.10       10.89      1.85 o 
   3  -1   9        8.27        6.06      1.66 o 
   4  -1   9        0.02        1.03      0.65 o 
   5  -1   9        7.85        9.87      1.29 o 
   6  -1   9        0.51        0.85      1.62 o 
  -7   0   9        0.11        0.15      0.80 o 
  -6   0   9        3.50        5.10      1.09 o 
  -5   0   9        3.35        3.51      0.97 o 
  -4   0   9        7.35        6.74      0.87 o 
  -3   0   9        0.00       -0.29      0.30 o 
  -2   0   9       86.72       90.78      2.52 o 
  -1   0   9        8.16        5.35      0.76 o 
   0   0   9       24.05       21.30      1.25 o 
   1   0   9       34.80       29.88      2.56 o 
   2   0   9        1.71        2.15      1.30 o 
   3   0   9        6.20        3.42      1.47 o 
   4   0   9       16.23       15.70      2.37 o 
   5   0   9        4.75        6.45      1.84 o 
   6   0   9       24.27       27.13      2.15 o 
  -7   1   9        0.00       -0.67      0.75 o 
  -6   1   9        2.00        0.50      0.78 o 
  -5   1   9       22.98       22.48      1.48 o 
  -4   1   9        3.04        3.35      0.88 o 
  -3   1   9        4.89        6.66      0.99 o 
  -2   1   9      248.83      237.19      5.86 o 
  -1   1   9       97.03       92.36      2.54 o 
   0   1   9       70.78       58.56      3.65 o 
   1   1   9        5.52        5.60      0.80 o 
   2   1   9       83.83       83.34      4.78 o 
   3   1   9        0.07        1.17      1.21 o 
   4   1   9        0.03       -1.26      1.13 o 
   5   1   9        1.73        2.33      1.51 o 
   6   1   9        1.42       -0.30      1.45 o 
  -6   2   9        2.11        2.71      0.98 o 
  -5   2   9        0.62        0.12      0.61 o 
  -4   2   9        9.80       11.57      1.14 o 
  -3   2   9       24.54       22.34      1.47 o 
  -2   2   9        5.66        5.03      0.83 o 
  -1   2   9       40.16       41.44      1.67 o 
   0   2   9        0.77       -0.02      0.48 o 
   1   2   9       16.70       15.86      1.79 o 
   2   2   9        1.04        1.29      1.17 o 
   3   2   9        0.15        0.38      1.30 o 
   4   2   9        2.77        3.94      1.69 o 
   5   2   9        8.51        9.15      2.19 o 
  -6   3   9        0.44       -0.03      0.64 o 
  -5   3   9        0.00       -0.33      0.72 o 
  -4   3   9        0.00       -0.36      1.01 o 
  -3   3   9       37.07       38.03      4.12 o 
  -2   3   9       46.11       45.25      1.85 o 
  -1   3   9        5.02        4.41      0.76 o 
   0   3   9        2.23        1.96      0.65 o 
   1   3   9       23.79       19.74      2.51 o 
   2   3   9       12.40       15.55      2.43 o 
   3   3   9        0.87        0.88      1.27 o 
   4   3   9        1.65        1.96      1.51 o 
  -5   4   9        0.66        0.00      0.65 o 
  -4   4   9        0.20        0.15      0.53 o 
  -3   4   9        0.52       -0.14      0.51 o 
  -2   4   9        0.40        0.51      0.56 o 
  -1   4   9        0.00       -0.08      0.54 o 
   0   4   9        0.19        0.09      0.53 o 
   1   4   9        1.27        1.10      0.60 o 
   2   4   9        1.93        4.17      1.64 o 
   3   4   9        8.84       15.15      2.56 o 
  -3   5   9        2.35        2.45      0.77 o 
  -2   5   9        1.17        2.35      0.75 o 
  -1   5   9        1.26        1.79      0.78 o 
   0   5   9        4.16        2.53      0.80 o 
   1   5   9        0.00       -0.06      0.62 o 
  -2  -8  10        0.09        0.23      0.66 o 
  -1  -8  10        0.11        0.35      0.67 o 
   0  -8  10        0.12        0.01      0.62 o 
   1  -8  10        2.09        0.22      0.82 o 
   2  -8  10        1.16        0.11      1.16 o 
   3  -8  10        0.16       -0.55      0.73 o 
  -4  -7  10        0.02        0.68      1.01 o 
  -3  -7  10        0.07        0.72      0.70 o 
  -2  -7  10       14.27       13.58      1.24 o 
  -1  -7  10        7.25        5.92      0.90 o 
   0  -7  10        4.82        3.45      0.75 o 
   1  -7  10        3.63        5.02      0.82 o 
   2  -7  10       39.55       35.88      2.42 o 
   3  -7  10        1.42        2.74      1.65 o 
   4  -7  10        2.50        1.26      0.88 o 
  -5  -6  10        9.11        9.08      1.47 o 
  -4  -6  10        1.40        0.35      0.76 o 
  -3  -6  10        0.58        0.64      0.63 o 
  -2  -6  10        4.09        2.88      0.72 o 
  -1  -6  10        6.40        5.75      0.82 o 
   0  -6  10        1.00        0.96      0.59 o 
   1  -6  10       24.19       25.61      1.43 o 
   2  -6  10        0.11        0.33      0.71 o 
   3  -6  10        3.42        4.14      1.05 o 
   4  -6  10        1.13        1.87      0.94 o 
   5  -6  10        0.93        0.88      0.92 o 
  -5  -5  10        2.05        2.05      0.96 o 
  -4  -5  10        2.58        2.77      0.91 o 
  -3  -5  10        6.67        3.90      0.99 o 
  -2  -5  10       13.94       12.59      1.08 o 
  -1  -5  10        1.83        1.38      0.63 o 
   0  -5  10        6.01        5.59      0.67 o 
   1  -5  10       94.41      102.76      2.30 o 
   2  -5  10        5.46        6.58      1.10 o 
   3  -5  10        2.11        1.80      0.85 o 
   4  -5  10        9.83        8.15      1.28 o 
   5  -5  10        0.83        0.20      0.82 o 
  -6  -4  10        9.15        9.55      1.46 o 
  -5  -4  10        0.15        0.52      0.77 o 
  -4  -4  10        0.01        0.04      0.81 o 
  -3  -4  10        2.77        2.46      1.63 o 
  -2  -4  10       23.14       17.64      2.10 o 
  -1  -4  10        4.19        2.85      0.66 o 
   0  -4  10      111.21      112.61      2.39 o 
   1  -4  10       15.89       15.12      0.91 o 
   2  -4  10       47.79       50.05      2.28 o 
   3  -4  10       34.76       32.12      2.97 o 
   4  -4  10        9.39       12.85      3.02 o 
   5  -4  10       14.57       12.81      1.59 o 
   6  -4  10        0.34        1.59      1.32 o 
  -6  -3  10        6.45        4.67      1.08 o 
  -5  -3  10        0.13        0.07      0.74 o 
  -4  -3  10        1.70        1.69      0.82 o 
  -3  -3  10       63.64       55.13      2.40 o 
  -2  -3  10        8.08        8.27      1.33 o 
  -1  -3  10       28.29       31.29      2.50 o 
   0  -3  10      122.91      122.19      3.52 o 
   1  -3  10      160.24      163.11      3.57 o 
   2  -3  10       15.55       13.26      2.20 o 
   3  -3  10        4.02        4.79      1.01 o 
   4  -3  10       24.90       22.37      1.81 o 
   5  -3  10        3.00        2.55      1.04 o 
   6  -3  10        0.08        0.38      0.96 o 
  -6  -2  10        1.17        1.87      0.90 o 
  -5  -2  10       46.41       47.14      2.43 o 
  -4  -2  10        1.12        2.43      0.86 o 
  -3  -2  10       17.44       18.93      1.29 o 
  -2  -2  10        7.58        9.57      1.08 o 
  -1  -2  10        6.85        6.40      0.83 o 
   0  -2  10        3.60        1.91      0.75 o 
   1  -2  10       17.12       18.01      1.15 o 
   2  -2  10        0.88       -0.21      1.12 o 
   3  -2  10        5.99        5.51      1.67 o 
   4  -2  10        0.25       -1.00      1.16 o 
   5  -2  10        0.13       -0.98      1.04 o 
   6  -2  10        3.43        4.73      1.73 o 
  -6  -1  10        9.29        8.38      1.34 o 
  -5  -1  10        5.49        3.24      0.96 o 
  -4  -1  10        0.03       -0.12      1.28 o 
  -3  -1  10        0.10       -0.43      0.56 o 
  -2  -1  10        4.69        6.13      0.81 o 
  -1  -1  10      113.30      111.02      2.87 o 
   0  -1  10       43.50       42.23      1.62 o 
   1  -1  10       21.52       19.54      1.20 o 
   2  -1  10        4.77        2.41      1.29 o 
   3  -1  10       42.51       36.69      3.57 o 
   4  -1  10        0.22        0.30      1.32 o 
   5  -1  10        0.08       -0.94      1.16 o 
   6  -1  10        3.26        1.81      1.61 o 
  -6   0  10        2.20        2.63      1.45 o 
  -5   0  10        0.60       -0.73      0.67 o 
  -4   0  10        0.45        0.22      0.57 o 
  -3   0  10        3.62        2.01      0.62 o 
  -2   0  10       21.94       21.08      1.38 o 
  -1   0  10        2.22        1.27      0.58 o 
   0   0  10       65.95       67.10      2.14 o 
   1   0  10        0.56        1.15      1.20 o 
   2   0  10       54.79       42.97      3.36 o 
   3   0  10        0.19        1.02      1.36 o 
   4   0  10       14.23       11.38      2.26 o 
   5   0  10        3.59        2.26      1.62 o 
  -6   1  10        0.17       -0.25      0.73 o 
  -5   1  10        0.29        0.63      0.74 o 
  -4   1  10        7.87        9.19      1.48 o 
  -3   1  10        1.46        1.22      0.63 o 
  -2   1  10        3.41        3.53      0.74 o 
  -1   1  10       31.10       31.58      1.69 o 
   0   1  10        1.25        0.58      1.06 o 
   1   1  10        0.69        0.18      0.66 o 
   2   1  10        6.05        9.18      2.04 o 
   3   1  10        5.48        1.47      1.39 o 
   4   1  10        2.69        1.25      1.42 o 
   5   1  10        0.10       -0.04      1.37 o 
  -5   2  10        0.02       -0.08      0.72 o 
  -4   2  10        1.70        0.83      0.67 o 
  -3   2  10        0.49        0.09      0.60 o 
  -2   2  10        1.43        2.35      1.26 o 
  -1   2  10        0.55        0.20      0.49 o 
   0   2  10        1.94        2.15      0.63 o 
   1   2  10        3.11        1.70      0.60 o 
   2   2  10        0.50        0.29      1.25 o 
   3   2  10        0.16       -0.39      1.10 o 
   4   2  10        9.69       10.07      2.25 o 
  -5   3  10        0.98        0.65      1.21 o 
  -4   3  10        0.49       -0.02      1.10 o 
  -3   3  10        6.95        6.99      0.97 o 
  -2   3  10        0.13        0.31      0.54 o 
  -1   3  10        2.28        3.34      0.71 o 
   0   3  10        7.83        7.40      0.95 o 
   1   3  10        7.50        7.69      0.94 o 
   2   3  10        5.32        9.21      2.10 o 
   3   3  10        1.61        3.05      1.65 o 
  -3   4  10        0.56        1.92      0.85 o 
  -2   4  10        5.61        6.70      1.00 o 
  -1   4  10        7.11        9.74      1.37 o 
   0   4  10       11.98       13.95      1.29 o 
   1   4  10        3.76        0.59      1.01 o 
  -1  -8  11        4.82        6.28      1.01 o 
   0  -8  11        1.51        2.64      0.87 o 
   1  -8  11       10.64       16.70      2.43 o 
  -3  -7  11        0.06       -1.05      0.72 o 
  -2  -7  11        8.53        9.79      1.11 o 
  -1  -7  11        1.44        1.14      0.67 o 
   0  -7  11        0.85        1.66      1.02 o 
   1  -7  11       10.57       11.05      3.18 o 
   2  -7  11       18.38       24.13      2.84 o 
   3  -7  11        0.98        1.12      0.92 o 
  -4  -6  11        0.04        0.29      0.79 o 
  -3  -6  11        0.00       -0.99      0.66 o 
  -2  -6  11        3.36        2.91      1.83 o 
  -1  -6  11        0.97        0.76      0.98 o 
   0  -6  11       12.60       12.03      1.11 o 
   1  -6  11        2.10        1.90      0.87 o 
   2  -6  11        5.04        6.93      1.21 o 
   3  -6  11        0.05       -0.31      0.74 o 
   4  -6  11        1.12        1.38      0.91 o 
  -5  -5  11        0.52        0.02      0.79 o 
  -4  -5  11        0.24        0.01      0.71 o 
  -3  -5  11       11.88       11.94      1.40 o 
  -2  -5  11        1.78        0.67      0.69 o 
  -1  -5  11        5.86        7.18      1.09 o 
   0  -5  11       15.57       19.29      1.71 o 
   1  -5  11       69.89       68.86      4.30 o 
   2  -5  11        1.27        1.84      0.82 o 
   3  -5  11        2.99        3.02      0.94 o 
   4  -5  11        3.49        3.15      1.04 o 
   5  -5  11        5.04        5.67      1.27 o 
  -5  -4  11        0.62        0.40      0.78 o 
  -4  -4  11        1.42        0.71      0.81 o 
  -3  -4  11        0.35       -0.25      0.68 o 
  -2  -4  11        1.25        1.43      1.41 o 
  -1  -4  11        0.67        0.74      0.57 o 
   0  -4  11        5.24        6.18      0.82 o 
   1  -4  11        0.83       -0.20      1.09 o 
   2  -4  11        2.41        1.74      1.34 o 
   3  -4  11        0.14       -0.63      1.03 o 
   4  -4  11        1.77        0.88      1.33 o 
   5  -4  11        0.86        1.33      1.19 o 
  -5  -3  11        2.53        1.73      0.93 o 
  -4  -3  11        6.14        4.71      2.31 o 
  -3  -3  11        3.23        4.22      2.09 o 
  -2  -3  11        1.90        2.26      1.01 o 
  -1  -3  11       32.10       30.60      1.81 o 
   0  -3  11       53.45       55.55      2.48 o 
   1  -3  11        0.00        0.07      1.03 o 
   2  -3  11        2.15        3.01      1.53 o 
   3  -3  11        8.81        8.96      2.09 o 
   4  -3  11        5.87        5.79      1.79 o 
   5  -3  11        0.26        1.02      1.45 o 
  -6  -2  11        0.01        0.59      0.84 o 
  -5  -2  11        0.69       -0.74      0.70 o 
  -4  -2  11        6.96        7.97      1.64 o 
  -3  -2  11        7.61        7.75      1.18 o 
  -2  -2  11        2.10        1.48      0.64 o 
  -1  -2  11        6.88        6.49      0.89 o 
   0  -2  11        4.90        2.96      0.79 o 
   1  -2  11        7.20        4.48      1.64 o 
   2  -2  11        4.95        6.31      1.75 o 
   3  -2  11        6.10        3.21      1.67 o 
   4  -2  11        0.01       -0.23      1.21 o 
   5  -2  11        1.53        0.91      1.50 o 
  -6  -1  11        3.74        3.81      1.06 o 
  -5  -1  11        0.58        0.24      0.86 o 
  -4  -1  11        0.01        0.23      0.68 o 
  -3  -1  11        0.35       -0.16      0.55 o 
  -2  -1  11        2.38        3.00      0.73 o 
  -1  -1  11       13.56       13.18      1.13 o 
   0  -1  11        3.98        2.89      0.70 o 
   1  -1  11        0.70        2.39      1.44 o 
   2  -1  11        0.33        1.33      1.32 o 
   3  -1  11        3.90        1.05      1.44 o 
   4  -1  11        3.35        1.57      1.55 o 
   5  -1  11        1.61        0.45      1.46 o 
  -5   0  11        5.41        6.75      1.73 o 
  -4   0  11        0.03       -0.28      0.59 o 
  -3   0  11        0.76        0.30      0.56 o 
  -2   0  11        4.45        4.15      0.79 o 
  -1   0  11        2.07        1.76      0.67 o 
   0   0  11        4.32        4.49      0.77 o 
   1   0  11        5.68        6.91      1.90 o 
   2   0  11        0.22       -0.72      1.13 o 
   3   0  11        0.00        0.81      1.35 o 
   4   0  11        2.50        3.85      1.79 o 
  -5   1  11        0.00       -1.01      0.73 o 
  -4   1  11       13.05       13.75      1.31 o 
  -3   1  11        0.37       -0.07      0.69 o 
  -2   1  11       15.49       13.16      1.54 o 
  -1   1  11        0.28       -0.72      0.51 o 
   0   1  11       10.48       11.47      1.28 o 
   1   1  11        2.93        1.29      1.21 o 
   2   1  11       10.68       10.16      2.29 o 
   3   1  11        0.41       -0.42      1.33 o 
   4   1  11        0.02        0.63      1.48 o 
  -4   2  11        1.88        2.65      0.81 o 
  -3   2  11        0.11        0.21      0.60 o 
  -2   2  11        0.37        0.93      1.19 o 
  -1   2  11        0.04        0.40      0.55 o 
   0   2  11        3.65        2.97      0.66 o 
   1   2  11        3.74        2.17      1.51 o 
   2   2  11        0.92        0.45      1.30 o 
   3   2  11        0.38        1.51      1.47 o 
  -3   3  11        0.10       -0.20      0.55 o 
  -2   3  11        1.47        2.18      0.81 o 
  -1   3  11        0.42        0.90      0.63 o 
   0   3  11        3.20        3.55      0.81 o 
   1   3  11        3.49        2.72      1.48 o 
  -1  -7  12        1.13        0.89      0.87 o 
   1  -7  12        3.05        2.17      1.59 o 
   2  -7  12       19.64       20.75      1.96 o 
  -3  -6  12        0.60        1.03      0.88 o 
  -2  -6  12        0.06        1.44      0.86 o 
  -1  -6  12        5.52        6.92      2.41 o 
   1  -6  12       11.61       15.80      2.62 o 
   2  -6  12        5.32        4.62      1.87 o 
   3  -6  12        4.54        4.26      1.87 o 
  -4  -5  12        0.26       -0.30      0.79 o 
  -3  -5  12        0.87        1.37      1.65 o 
  -2  -5  12        2.62        1.66      0.81 o 
  -1  -5  12        0.23       -0.11      0.66 o 
   0  -5  12        0.39       -0.14      0.85 o 
   1  -5  12       15.44       14.48      2.48 o 
   2  -5  12        5.52        4.94      1.79 o 
   3  -5  12        2.65        0.02      1.43 o 
   4  -5  12        0.20        0.56      1.37 o 
  -4  -4  12        4.94        3.24      1.01 o 
  -3  -4  12        0.50       -0.28      0.71 o 
  -2  -4  12        0.01       -0.23      0.68 o 
  -1  -4  12        1.05        0.63      0.67 o 
   0  -4  12        0.33        0.87      0.78 o 
   1  -4  12        0.07       -0.37      1.23 o 
   2  -4  12        0.60        0.00      1.25 o 
   3  -4  12        2.50        3.93      1.67 o 
   4  -4  12        1.77       -1.04      1.37 o 
  -4  -3  12        0.10       -0.58      0.74 o 
  -3  -3  12        0.30        0.15      0.79 o 
  -2  -3  12        0.26       -0.52      0.96 o 
  -1  -3  12        0.32        0.71      0.61 o 
   0  -3  12        2.40        2.92      0.71 o 
   1  -3  12        0.06       -0.17      1.26 o 
   2  -3  12        0.08       -1.24      1.13 o 
   3  -3  12        1.89        0.82      1.47 o 
   4  -3  12        0.10       -1.61      1.07 o 
  -5  -2  12        0.15       -0.98      1.83 o 
  -4  -2  12        2.45        2.62      1.99 o 
  -3  -2  12        0.50        1.62      0.80 o 
  -2  -2  12        0.00        0.03      0.53 o 
  -1  -2  12        0.68        1.64      1.38 o 
   0  -2  12        0.74        0.75      0.64 o 
   1  -2  12        2.15        1.72      1.45 o 
   2  -2  12        7.79        8.24      2.06 o 
   3  -2  12        0.01       -1.53      1.02 o 
   4  -2  12        0.01       -0.39      1.26 o 
  -5  -1  12        0.59        0.28      0.85 o 
  -4  -1  12        0.01        0.27      0.91 o 
  -3  -1  12        8.00        8.27      1.02 o 
  -2  -1  12        0.29        0.30      0.59 o 
  -1  -1  12        1.89        1.69      0.67 o 
   0  -1  12        1.32        1.71      0.68 o 
   1  -1  12        3.07        2.62      1.60 o 
   2  -1  12        3.64        3.37      1.57 o 
   3  -1  12        2.12        3.47      1.61 o 
   4  -1  12        1.80        2.73      1.76 o 
  -4   0  12        5.80        5.90      1.20 o 
  -3   0  12        2.43        2.77      0.76 o 
  -2   0  12        0.79        0.06      0.75 o 
  -1   0  12        2.62        2.57      0.75 o 
   0   0  12        0.44        0.70      0.65 o 
   1   0  12        0.99        2.49      1.55 o 
   2   0  12        2.95        0.70      1.42 o 
   3   0  12        1.41        3.15      1.87 o 
  -4   1  12        0.47        0.63      0.74 o 
  -3   1  12        1.58        0.53      0.67 o 
  -2   1  12        4.80        5.91      0.96 o 
  -1   1  12        1.88        3.73      1.67 o 
   0   1  12        1.32        1.38      0.63 o 
   1   1  12        1.32        1.40      1.37 o 
   2   1  12        0.80        0.13      1.30 o 
  -2   2  12        1.11        1.29      0.64 o 
  -1   2  12        5.01        5.67      0.92 o 
   0   2  12        0.56        0.20      0.48 o 
   1   2  12        0.37        1.64      1.37 o 
  -1  -6  13        0.84        2.21      0.96 o 
   1  -6  13        0.99        1.05      1.53 o 
  -2  -5  13       10.82       13.85      1.55 o 
  -1  -5  13        0.34        1.35      0.79 o 
   0  -5  13        5.78        8.02      1.98 o 
   1  -5  13        0.69        0.96      1.57 o 
   2  -5  13        2.25        1.46      1.66 o 
  -3  -4  13        7.80        9.51      1.41 o 
  -2  -4  13        2.23        3.76      1.01 o 
  -1  -4  13        1.38        1.41      0.77 o 
   0  -4  13        0.17       -0.64      1.28 o 
   1  -4  13        0.18       -0.78      1.25 o 
   2  -4  13        3.68        0.66      1.44 o 
   3  -4  13        3.80        7.21      2.21 o 
  -3  -3  13        0.06        0.54      1.57 o 
  -2  -3  13        9.62       15.53      1.66 o 
  -1  -3  13        1.68        2.45      0.81 o 
   0  -3  13        0.53       -0.22      1.30 o 
   1  -3  13        0.29       -0.08      1.20 o 
   2  -3  13        2.96       -0.82      1.41 o 
   3  -3  13        0.83        1.30      1.60 o 
  -3  -2  13        3.48        5.74      1.16 o 
  -2  -2  13        5.75        6.67      1.18 o 
  -1  -2  13        0.83        0.72      0.74 o 
   0  -2  13       12.77       19.00      2.88 o 
   1  -2  13        0.39       -1.02      1.30 o 
   2  -2  13        0.01       -1.04      1.24 o 
   3  -2  13        3.56        4.27      1.87 o 
  -3  -1  13        0.57        0.76      1.34 o 
  -2  -1  13        2.48        2.98      0.97 o 
  -1  -1  13       10.26       12.15      1.24 o 
   0  -1  13        0.05        0.00      1.27 o 
   1  -1  13        2.74        5.07      1.97 o 
   2  -1  13        0.30       -1.28      1.33 o 
  -2   0  13        0.42        0.63      0.79 o 
  -1   0  13        4.40        5.93      1.01 o 
   0   0  13        8.39        7.35      2.15 o 
   1   0  13        0.47        0.98      1.54 o 
  -1  -3  14        0.62       -0.91      1.36 o 
   0  -3  14       16.14       25.56      3.42 o 
                                                 
